# Supplementary material for: Slik sculpts the plasma membrane into cytonemes to control cell-cell communication
Source: EMBO J. 2025 Mar 6;44(8):2186–210. doi: 10.1038/s44318-025-00401-8 (PMC12000455; doi:10.1038/s44318-025-00401-8)
Supplement: Supplementary file 5 — Source data Fig. 1 [file 44318_2025_401_MOESM5_ESM.zip › Fig1/Fig1C_Quantif.xlsx]

## Sheet: Feuil1
Genotype	Disc number	filopodia number	surface	density (filopodia/µm2)	Fold change		density per 10 micron
W1118	1	0	400	0
W1118	2	3	400	0.0075			Ctrl slik	Slik
W1118	3	5	400	0.0125			0	0.2
W1118	4	2	400	0.005			0.075	0.277778
W1118	5	4	400	0.01			0.125	0.625
W1118	6	6	400	0.015			0.05	0.575
W1118	8	2	400	0.005			0.1	0.15
W1118	9	7	400	0.0175			0.15	0.3
W1118	10	8	400	0.02			0.05	0
W1118	11	3	400	0.0075			0.175	0.325
Slik	2	6	300	0.02			0.2	0.075
Slik	3	10	360	0.0277778			0.075	0.425
Slik	4	25	400	0.0625				0.235294
Slik	5	23	400	0.0575				0.6
Slik	6	6	400	0.015				0.575
Slik	7	12	400	0.03				0.447368
Slik	11	0	400	0				0.289474
Slik	12	13	400	0.0325
Slik	13	3	400	0.0075
Slik	14	17	400	0.0425
Slik	15	8	340	0.0235294
Slik	16	24	400	0.06
Slik	18	23	400	0.0575
Slik	19	17	380	0.0447368
Slik	20	11	380	0.0289474
W1118				0.0109091	1
Slik				0.0339994	3.11661
FILOPODIA DENSITY W1118 vs SLIK, measurement wingless boundarie. Membrane marker : SRC(myr)eGFP. Driver ptcG4
