# Supplementary material for: Slik sculpts the plasma membrane into cytonemes to control cell-cell communication
Source: EMBO J. 2025 Mar 6;44(8):2186–210. doi: 10.1038/s44318-025-00401-8 (PMC12000455; doi:10.1038/s44318-025-00401-8)
Supplement: Supplementary file 5 — Source data Fig. 1 [file 44318_2025_401_MOESM5_ESM.zip › Fig1/Fig1G_Quantif.xlsx]

## Sheet: Figure1_GRASP_Normalized_75
	Neg	Neg	Neg	Neg	Neg	Nub	Nub	Nub	Nub	Nub	Nub	Nub	Slik	Slik	Slik	Slik
	1204 nub 1	1212 neg 2	1212 neg 1	1204 Neg 1	1204 neg 2	1204 nub 2	1204 nub 3	1207 nub 4	1213 nub n1	1213 nub n2	1213 nub n3	1213 nub n4	1207 ep 9	1207 ep 8	1206 ep 7	1206 ep 6
VALUE
0	625	0	3278	201	0	1803	1234	960	3050	3909	291	2130	118	0	0	0
1	0	0	0	0	0	0	0	0	0	0	0	0	0	0	0	0
2	0	0	0	0	0	0	0	0	0	0	0	0	0	0	0	0
3	0	0	4	2	3	0	0	0	0	0	0	0	0	6	0	0
4	0	0	45	17	25	0	0	0	0	0	0	0	0	23	0	0
5	0	2	207	105	150	0	1	0	3	0	0	0	5	129	0	0
6	0	6	843	508	618	0	7	2	5	4	3	4	18	485	1	2
7	5	40	2614	1801	2012	0	39	23	55	38	34	37	145	1448	13	7
8	35	198	6556	5028	5320	1	123	88	243	209	185	151	572	3507	101	68
9	166	663	13028	11373	11370	19	353	471	860	697	678	652	1775	7174	405	351
10	663	1789	22252	21430	20294	133	861	1507	2451	1788	2238	2070	4337	12370	1466	1302
11	1841	3896	33191	35287	31323	472	1889	3679	5562	3973	5263	5041	8698	18916	3573	3260
12	4380	7182	44120	50291	42747	1590	3586	7857	10755	7303	10531	9938	15512	26335	7484	7285
13	8933	11517	52739	62981	52951	3900	5906	13437	17997	11825	17150	16220	22666	32873	12746	12767
14	15114	16645	58964	72519	59772	8162	9320	19899	26219	16698	25369	23706	29896	38264	18973	19385
15	22764	22091	61458	76400	62508	14371	13513	27009	34980	22123	33133	30723	35424	41442	24963	25998
16	30590	27188	60865	76708	62129	21621	18294	32364	43320	26323	39837	36788	39143	43715	29889	31409
17	37341	31082	57578	72513	59510	29817	23680	35740	48487	29857	44804	41566	40889	42716	32928	34634
18	42761	34797	52217	66149	54180	37472	28878	37288	51921	32343	47003	43889	40732	41319	34624	36252
19	45934	36685	46304	58143	47778	43712	33897	36387	53416	33362	47627	44469	37890	38122	34530	36645
20	47149	37035	40230	50304	42018	47806	38165	34308	52474	33227	46954	43007	35419	34834	33053	35401
21	46486	37487	34690	42762	36118	49479	41559	31514	51099	32666	44382	41208	32091	31056	30674	32619
22	44477	35848	29412	35388	30196	49444	43610	27998	47658	30901	41783	38412	28570	27702	28232	30050
23	41252	34025	24598	28861	25662	47825	45187	24376	44230	28752	37956	35269	24864	24146	25153	26925
24	37743	31540	20480	23990	21032	45121	45377	20906	39800	26899	34186	31579	21630	20807	22369	23775
25	33791	29466	16865	19365	17406	41584	44949	17580	35990	24647	30677	28069	18518	17638	19630	21080
26	29523	26658	13784	15684	14330	37681	43809	14618	31707	22340	27254	24525	15905	15498	17019	18278
27	25819	24218	11259	12897	11748	33773	41348	12283	28575	20028	23687	21578	13432	13269	14993	15927
28	22104	21462	9341	10361	9547	29669	39326	10316	24492	18079	20668	18503	11463	11301	12821	13769
29	18747	18684	7566	8431	7903	26147	36358	8367	21260	15925	17753	15859	9766	9530	10883	11762
30	16409	16506	6150	6929	6602	22336	33058	6883	18369	14128	15469	13836	8314	8371	9421	10315
31	13804	14794	5008	5336	5254	19576	30269	5518	16049	12549	13470	11924	6945	7079	8084	8827
32	11581	12859	4064	4452	4348	16904	27246	4699	13762	11110	11560	9927	5982	6090	6968	7706
33	9724	10914	3465	3652	3595	14086	24603	3923	11958	9877	9849	8528	5089	5246	6033	6655
34	8337	9469	2904	3021	2966	12354	21860	3177	10221	8417	8596	7286	4391	4425	5202	5915
35	6967	8110	2268	2448	2464	10513	19597	2647	8902	7529	7336	6161	3768	3973	4653	5082
36	5943	7117	1874	2012	1944	8827	17077	2210	7855	6491	6268	5292	3350	3497	4090	4416
37	5071	5992	1612	1685	1639	7603	14896	1812	6580	5901	5411	4423	2795	3038	3579	4001
38	4034	5263	1298	1492	1405	6416	13471	1559	5943	5089	4733	3705	2493	2645	3267	3503
39	3458	4465	1113	1194	1189	5458	11855	1327	5007	4479	4096	3228	2317	2390	2944	3151
40	2948	3949	939	1006	972	4739	10116	1074	4428	3910	3550	2785	1956	2121	2492	3004
41	2499	3372	811	855	856	3994	9089	865	3726	3504	3127	2348	1723	1912	2268	2654
42	2141	2860	664	713	748	3345	8034	757	3399	3041	2736	2059	1588	1743	2144	2335
43	1804	2502	611	632	603	2991	6813	705	2853	2725	2324	1776	1445	1567	1850	2128
44	1576	2171	531	546	559	2462	6110	622	2518	2446	2054	1466	1341	1420	1708	1992
45	1350	1875	472	532	495	2228	5401	503	2234	2119	1756	1294	1218	1302	1514	1856
46	1103	1660	416	466	431	1817	4595	426	2048	2026	1587	1193	1113	1137	1482	1691
47	1014	1449	351	430	342	1675	4214	354	1769	1703	1465	1039	1013	1093	1438	1624
48	882	1298	325	364	331	1463	3613	362	1625	1587	1223	918	901	931	1278	1476
49	749	1120	247	312	281	1311	3140	289	1410	1298	1047	812	878	887	1265	1382
50	621	961	261	291	276	1163	2773	271	1234	1206	1021	668	808	881	1047	1272
51	600	910	229	269	235	988	2482	265	1156	1077	941	596	753	787	1064	1302
52	514	745	226	243	211	857	2137	220	1030	991	829	575	715	771	963	1129
53	468	668	183	211	224	719	1974	213	947	845	757	470	629	662	939	1067
54	380	613	179	213	195	752	1652	183	869	761	653	442	646	600	940	964
55	372	554	156	194	152	580	1570	185	759	718	622	389	602	590	859	959
56	324	484	171	183	170	567	1344	178	733	614	539	348	572	549	812	932
57	302	412	158	187	119	514	1215	140	615	566	516	331	545	497	808	875
58	259	429	106	157	119	429	1100	121	628	550	482	285	508	483	726	809
59	257	351	96	142	125	401	947	125	522	458	424	270	511	455	642	827
60	207	327	110	137	120	338	866	92	490	432	412	237	460	439	649	777
61	186	284	116	128	89	334	808	122	465	400	381	224	449	447	578	739
62	181	282	88	108	91	301	654	103	432	367	365	193	438	429	576	727
63	174	257	104	95	82	287	676	93	368	319	306	195	399	381	571	675
64	151	246	70	118	81	256	576	81	353	308	329	185	399	348	539	643
65	166	205	81	87	66	226	527	89	348	284	291	157	381	328	514	654
66	139	161	85	86	68	218	489	85	317	255	248	152	327	332	507	609
67	142	176	67	78	87	224	460	72	309	246	256	158	336	308	464	586
68	118	168	67	78	72	191	370	80	282	220	208	147	345	324	497	574
69	103	152	63	74	47	172	386	68	271	211	235	117	293	283	454	559
70	101	140	80	81	53	170	317	54	239	178	232	111	308	303	440	505
71	87	125	66	82	51	169	315	56	230	183	196	116	295	276	429	552
72	94	123	53	79	46	158	307	63	203	182	177	101	315	275	379	535
73	69	116	56	47	41	149	232	47	182	181	163	99	280	255	387	478
74	96	114	55	52	46	134	234	37	187	155	167	95	296	261	403	490
75	87	100	40	51	35	120	241	40	191	127	153	82	239	236	361	453
76	72	100	49	57	31	114	213	54	177	115	144	80	257	244	358	459
77	68	85	34	52	48	100	218	31	181	117	135	78	234	213	338	449
78	63	77	33	41	37	108	182	52	147	109	120	82	254	209	322	401
79	74	78	35	47	38	94	190	38	137	115	123	65	215	197	323	386
80	61	64	38	40	30	87	167	38	119	94	115	71	218	195	321	380
81	55	77	31	34	30	85	166	31	161	103	100	60	206	203	304	371
82	36	59	23	48	19	84	145	26	128	98	100	69	202	200	289	372
83	48	50	24	46	16	89	134	29	136	87	112	56	240	192	298	349
84	35	50	30	37	27	77	110	31	123	77	90	59	214	154	269	332
85	39	72	31	35	19	66	117	29	99	87	97	60	168	147	277	351
86	55	47	28	26	15	75	109	20	120	66	75	47	182	167	259	296
87	33	45	24	31	21	64	109	25	94	69	72	61	171	161	274	338
88	34	45	15	16	22	57	90	22	93	64	80	52	181	161	240	285
89	48	63	26	21	18	53	98	29	101	47	75	47	208	190	228	279
90	37	41	18	21	14	49	81	22	90	61	82	27	171	156	201	302
91	35	47	26	26	17	57	82	25	62	47	64	28	169	140	224	298
92	34	37	20	24	23	51	82	19	81	48	73	58	147	116	257	291
93	23	45	12	21	11	44	78	29	78	51	48	41	146	150	228	285
94	28	34	13	19	25	49	81	15	63	54	53	27	159	151	211	247
95	18	33	14	18	8	37	66	14	76	52	43	36	153	135	196	285
96	23	37	18	24	14	47	74	18	63	40	48	25	159	145	176	255
97	16	18	22	17	10	40	51	18	66	40	50	24	138	114	172	250
98	16	16	18	15	12	46	64	14	58	49	51	23	139	116	186	260
99	17	27	9	21	11	37	48	16	67	41	45	21	130	95	191	229
100	26	31	10	15	8	39	60	17	57	44	48	27	115	127	183	221
101	25	19	13	9	13	24	41	12	52	40	37	15	101	105	180	215
102	14	17	13	17	12	30	49	11	64	36	37	21	135	106	167	220
103	18	23	21	16	12	33	42	11	54	43	37	16	107	110	182	207
104	19	25	8	13	11	35	36	17	38	32	40	17	131	105	168	209
105	18	27	10	16	13	27	44	12	51	19	22	27	124	89	159	192
106	13	21	7	7	6	29	39	4	48	24	28	17	126	87	152	204
107	18	21	9	16	8	27	39	9	36	23	29	23	122	112	147	196
108	12	13	9	15	6	22	27	13	33	26	33	18	115	96	151	193
109	14	18	7	11	6	26	42	9	39	22	30	15	102	90	150	197
110	15	20	1	10	13	27	29	9	33	26	28	21	108	86	133	215
111	13	16	9	11	7	25	42	7	35	32	26	13	104	89	145	194
112	10	13	6	14	9	22	27	7	47	13	33	22	119	96	129	167
113	6	19	9	13	9	15	25	4	33	22	21	10	100	79	138	177
114	13	17	9	13	5	21	31	11	25	21	23	11	101	93	124	175
115	7	11	8	4	9	25	20	9	30	8	25	8	99	87	148	181
116	9	10	6	7	6	19	28	6	30	11	21	15	105	95	128	168
117	11	10	7	4	8	21	27	5	25	20	26	13	90	71	118	175
118	10	13	5	8	2	14	28	6	23	23	14	13	100	71	124	154
119	10	14	4	2	3	20	34	10	28	18	26	18	86	87	105	171
120	10	15	8	7	2	17	24	6	26	14	23	11	100	69	117	149
121	7	11	6	9	3	18	25	10	25	14	14	6	82	77	118	149
122	13	13	5	8	9	18	20	5	26	15	9	11	91	73	126	155
123	12	12	9	8	7	16	16	4	17	9	19	10	93	67	115	151
124	10	13	7	4	5	12	18	0	21	13	15	16	98	79	105	139
125	9	13	9	6	6	12	17	3	24	10	16	15	88	74	117	135
126	12	12	5	2	3	12	15	6	22	11	15	14	86	68	106	137
127	6	6	6	5	2	10	16	5	16	12	19	16	92	74	107	132
128	9	5	2	3	5	16	23	3	16	13	20	14	76	65	84	120
129	6	7	3	3	1	5	18	1	23	11	15	10	70	75	114	148
130	5	6	4	1	7	14	22	7	21	15	10	10	73	64	89	131
131	4	4	2	3	4	11	6	7	17	13	20	6	83	65	80	135
132	6	4	5	2	0	14	13	2	21	10	16	6	78	67	86	102
133	4	5	1	3	3	13	18	3	14	11	16	15	75	54	91	121
134	5	5	7	2	2	8	14	4	20	8	10	13	67	60	93	117
135	3	1	2	4	1	5	19	0	16	15	16	6	70	74	106	117
136	4	3	2	6	5	9	10	1	15	9	9	7	70	77	79	128
137	5	4	8	2	4	8	15	3	8	4	16	9	57	65	86	130
138	2	7	8	7	2	8	13	3	14	8	16	4	63	77	74	125
139	7	8	1	1	1	6	6	3	14	6	15	4	82	66	102	110
140	6	7	3	5	1	9	10	2	10	6	16	6	71	61	80	108
141	7	1	2	3	2	7	10	2	17	7	3	12	62	70	85	113
142	4	4	2	1	0	7	5	1	6	10	7	7	64	56	69	110
143	5	2	2	6	1	11	12	3	11	5	12	5	64	66	71	80
144	3	4	6	3	1	7	4	4	10	6	16	6	68	46	86	108
145	4	2	2	2	2	7	14	0	9	5	13	4	54	75	71	98
146	1	2	2	2	5	5	6	1	8	7	7	8	68	57	87	113
147	1	1	1	2	2	5	12	5	11	6	8	5	69	64	79	89
148	1	3	0	2	3	7	14	4	6	4	8	9	54	61	58	99
149	4	4	2	2	1	6	9	2	13	6	7	7	64	50	60	104
150	4	3	2	2	1	9	6	0	16	4	8	10	70	49	75	102
151	2	4	0	3	1	7	11	2	12	8	6	5	61	45	65	92
152	3	2	0	1	0	5	6	2	12	7	5	6	58	54	66	86
153	1	2	1	2	1	6	10	0	6	5	5	7	63	38	72	102
154	7	3	0	3	3	5	8	2	17	4	9	2	62	46	53	82
155	2	1	1	2	5	6	4	3	8	9	6	2	51	32	62	90
156	4	1	1	0	1	7	3	1	8	1	7	5	56	45	60	83
157	1	2	0	4	1	5	5	1	8	4	7	2	65	48	58	96
158	5	1	0	0	0	6	7	0	7	5	7	2	47	58	68	64
159	5	2	0	4	0	6	9	2	11	3	6	6	53	49	67	99
160	3	4	1	1	1	7	11	3	4	1	5	4	58	43	61	100
161	3	3	3	0	3	3	2	2	6	4	8	4	42	49	62	88
162	1	1	0	2	1	6	8	2	9	3	9	0	65	50	56	97
163	3	0	2	1	0	4	8	0	8	2	9	3	55	45	62	75
164	4	3	2	1	3	1	6	0	9	2	6	2	48	51	59	75
165	4	2	1	0	0	2	2	1	9	2	1	1	50	53	72	83
166	0	3	0	0	2	4	2	0	7	3	6	4	39	52	59	93
167	2	4	1	1	3	1	6	2	5	0	7	3	53	48	60	81
168	1	2	1	0	0	3	5	0	6	4	5	5	55	39	53	83
169	0	1	2	1	2	2	4	1	8	1	4	3	63	35	48	65
170	2	1	1	2	1	3	4	1	4	3	2	2	40	38	46	79
171	3	2	2	1	2	8	6	0	7	1	5	2	51	43	35	82
172	3	2	2	1	0	3	5	3	10	4	4	4	40	48	52	78
173	1	1	1	0	1	2	8	0	6	0	2	3	45	46	59	71
174	3	2	0	1	1	1	3	3	5	0	5	1	42	38	49	72
175	0	0	0	1	3	4	6	3	3	4	2	8	43	44	47	68
176	1	4	0	1	0	1	2	0	2	3	7	2	48	38	47	79
177	2	0	1	2	3	1	9	1	9	1	7	3	40	35	54	52
178	2	1	0	1	1	5	3	1	4	3	8	1	39	38	65	65
179	0	0	1	2	1	7	2	0	10	2	3	3	53	39	32	61
180	1	1	0	0	1	2	1	3	4	1	3	3	36	28	62	86
181	1	0	2	1	1	2	5	0	2	1	2	3	49	39	56	63
182	3	3	1	0	0	1	3	0	5	2	2	1	41	33	39	73
183	0	1	1	1	2	1	2	0	4	0	3	3	37	35	40	64
184	3	1	1	0	1	7	1	1	4	0	4	2	52	32	43	52
185	2	0	0	1	1	5	3	1	2	0	2	2	43	47	56	78
186	0	2	0	0	1	3	3	0	6	0	3	1	34	29	39	63
187	1	0	0	1	1	3	3	1	8	0	5	2	40	36	53	62
188	0	0	1	0	0	1	5	0	6	6	2	0	33	36	54	59
189	1	1	0	0	0	2	4	0	6	2	3	1	47	23	59	58
190	1	0	1	0	0	1	2	0	6	1	2	3	43	27	47	46
191	0	1	0	1	0	3	3	0	4	0	2	1	44	26	40	57
192	0	0	0	2	1	4	2	0	4	3	5	4	40	25	40	48
193	2	1	0	1	1	2	2	0	6	1	4	1	28	36	44	45
194	0	1	0	0	0	3	6	0	4	2	4	0	48	38	39	53
195	1	1	1	0	1	2	2	1	0	1	2	2	32	32	30	61
196	0	0	1	1	1	3	4	0	6	1	2	4	45	32	46	56
197	1	0	0	0	2	2	2	0	1	0	0	0	18	35	42	67
198	0	0	0	0	0	2	4	0	4	1	1	1	42	19	42	55
199	1	1	0	0	0	3	2	1	3	0	0	0	29	30	37	42
200	1	0	2	0	0	1	4	0	6	0	3	0	24	38	34	44
201	0	0	0	0	3	0	3	1	3	0	4	0	24	24	40	44
202	0	0	0	2	2	5	9	0	5	0	3	1	31	31	32	50
203	1	0	0	0	0	1	1	1	3	1	2	2	31	24	30	53
204	0	0	0	0	0	1	4	0	1	1	3	2	42	28	35	48
205	2	1	1	0	1	1	0	0	2	0	1	0	30	23	28	42
206	1	0	0	0	0	0	2	1	3	0	0	0	30	24	28	65
207	1	1	0	0	1	0	2	0	2	1	4	1	27	26	41	51
208	0	1	0	0	0	1	2	0	1	2	2	1	26	37	39	56
209	3	1	0	0	0	3	2	0	4	0	3	0	29	28	31	48
210	0	1	0	0	1	0	1	1	6	1	2	1	34	27	26	57
211	0	1	1	1	0	2	0	0	1	3	3	2	32	37	31	44
212	0	1	1	0	0	1	4	0	7	1	1	1	40	31	31	56
213	0	1	0	0	0	1	1	0	6	0	2	0	40	28	45	59
214	0	0	0	0	0	0	1	0	3	1	2	3	21	24	31	45
215	0	0	0	0	2	2	1	1	0	0	1	0	42	31	32	29
216	0	0	0	0	0	2	0	0	1	0	2	0	29	25	26	51
217	0	1	0	0	0	1	1	0	1	1	0	2	32	22	35	41
218	0	0	0	1	0	1	0	0	1	0	2	1	33	20	45	35
219	0	0	0	0	0	1	0	0	2	1	0	1	29	31	29	55
220	0	0	0	0	1	3	0	0	1	0	1	1	23	39	34	47
221	1	0	0	0	0	1	3	0	0	0	2	1	33	29	37	37
222	0	0	0	0	0	0	2	0	4	0	0	1	23	12	37	40
223	0	0	0	1	0	2	1	0	1	1	0	1	24	19	27	32
224	0	0	0	0	0	0	0	0	3	0	1	1	26	19	35	54
225	0	0	0	0	0	1	1	0	4	0	2	2	33	26	26	40
226	1	1	0	0	1	0	3	0	0	1	1	0	33	27	31	44
227	0	0	0	0	2	1	3	0	2	1	0	2	31	17	30	53
228	0	1	0	0	0	0	3	0	1	0	1	1	24	21	30	44
229	0	0	0	0	0	3	0	0	3	0	1	0	33	15	26	41
230	0	1	0	0	0	2	0	0	3	0	0	1	30	25	31	26
231	1	0	0	1	0	0	0	0	0	0	0	0	33	31	26	38
232	1	0	0	0	0	0	2	0	3	0	1	1	21	22	26	47
233	0	0	0	0	0	0	2	0	2	0	1	0	23	26	33	42
234	0	0	1	1	0	1	2	0	1	1	1	0	25	16	31	41
235	0	0	0	0	0	1	1	0	2	0	1	0	32	21	33	36
236	0	0	0	0	0	0	1	0	0	0	1	1	31	15	19	39
237	0	0	0	0	0	0	1	0	2	0	0	0	22	25	25	38
238	0	0	0	0	0	1	0	0	3	0	2	0	20	19	25	41
239	1	0	0	0	1	1	1	0	1	0	1	0	29	27	23	44
240	0	0	0	0	0	0	0	0	0	0	0	0	31	19	32	42
241	0	0	0	0	0	0	2	0	2	0	0	1	25	25	28	44
242	0	0	0	0	0	1	1	0	2	2	0	0	27	13	19	29
243	0	0	0	0	0	0	0	0	2	0	0	0	25	16	28	26
244	0	0	0	0	1	2	0	0	0	0	3	1	23	24	27	40
245	0	0	0	0	0	0	1	0	3	0	0	0	29	22	31	41
246	0	0	0	0	1	1	3	0	2	0	1	0	21	16	36	45
247	0	0	0	0	0	1	0	0	1	0	1	0	28	15	17	43
248	0	0	0	0	0	2	0	0	2	0	1	0	29	20	21	36
249	0	0	0	0	0	2	1	0	1	0	0	0	33	12	30	31
250	0	0	0	0	1	0	3	0	0	0	0	1	31	18	32	38
251	0	0	0	0	0	0	0	0	1	0	1	0	31	23	34	23
252	0	0	0	0	0	1	1	0	2	0	2	0	24	25	24	38
253	0	0	0	0	0	0	0	0	0	0	1	0	25	21	24	28
254	0	0	0	0	0	0	0	0	4	0	1	0	23	21	25	32
255	1	0	0	1	6	75	79	1	170	5	58	12	6628	6108	5415	8248
TOTAL PIXEL	667364	618924	763502	902176	769426	734839	865252	462756	825010	568335	721339	654130	579374	644202	526274	567802
BLACK PIXEL	625	0	3278	201	0	1803	1234	960	3050	3909	291	2130	118	0	0	0
ADJUSTED TOTAL	666739	618924	760224	901975	769426	733036	864018	461796	821960	564426	721048	652000	579256	644202	526274	567802
>=75 TREESHOLD	1616	1972	965	1180	886	2842	4515	1024	4576	2783	3486	2076	19666	17446	21884	29899		Neg	Nub	Slik
																		0.242374	0.387703	3.39504
																		0.318617	0.522559	2.70816
% >= treeshold	0.242374	0.318617	0.126936	0.130824	0.115151	0.387703	0.522559	0.221743	0.556718	0.493067	0.483463	0.318405	3.39504	2.70816	4.15829	5.26574		0.126936	0.221743	4.15829
																		0.130824	0.556718	5.26574
																		0.115151	0.493067
Nub average	0.426237																		0.483463
NORMAL FACTOR	2.34611	2.34611	2.34611	2.34611	2.34611	2.34611	2.34611	2.34611	2.34611	2.34611	2.34611	2.34611	2.34611	2.34611	2.34611	2.34611			0.318405
Normal % >=Tree	0.568636	0.747513	0.297807	0.306928	0.270157	0.909595	1.22598	0.520234	1.30612	1.15679	1.13426	0.747014	7.96516	6.35364	9.75582	12.354
																		Neg	Nub	Slik
																		0.568636	0.909595	7.96516
																		0.747513	1.22598	6.35364
																		0.297807	0.520234	9.75582
																		0.306928	1.30612	12.354
																		0.270157	1.15679
																			1.13426
																			0.747014
