# Supplementary material for: Slik sculpts the plasma membrane into cytonemes to control cell-cell communication
Source: EMBO J. 2025 Mar 6;44(8):2186–210. doi: 10.1038/s44318-025-00401-8 (PMC12000455; doi:10.1038/s44318-025-00401-8)
Supplement: Supplementary file 6 — Source data Fig. 2 [file 44318_2025_401_MOESM6_ESM.zip › Fig2/Fig2D_quantif.xlsx]

## Sheet: Feuil1
			GFP				Slik-GFP
				Width (nm)				Width (nm)
			1	171787			1	244096
			2	168009			2	124969
			3	173017			3	183564
			4	127764			4	127840
			5	207134			5	107487
			6	146103			6	170253
			7	236011			7	110140
			8	206013			8	122017
			9	190693			9	155150
			10	246014			10	128922
			11	143502			11	155029
			12	242023			12	184245
			13	183474			13	124453
			14	160918			14	153018
			15	194804			15	166395
			16	141820			16	165112
			17	158471			17	136926
			18	133154			18	108220
			19	190166			19	321612
			20	245866			20	144267
			21	285688			21	147727
			22	181102			22	222974
			23	200076			23	183667
			24	156558			24	121173
			25	218782			25	116656
			26	215544			26	163624
			27	253752			27	160066
			28	222629			28	138909
			29	227272			29	102569
			30	146163			30	219467
			31	145002			31	104767
			32	153854			32	156709
			33	169499			33	300201
			34	182485			34	173091
			35	227272			35	134597
			36	272280			36	215807
			37	206416			37	136002
			38	211267			38	202466
			39	130091			39	187499
			40	235673			40	280054
			41	244779			41	243211
			42	152060			42	192359
			43	223837			43	194770
			44	141408			44	108166
			45	171232			45	167266
			46	153551			46	222052
			47	154340			47	201896
			48	181818			48	215331
			49	140533			49	158289
			50	167374			50	168690
			51	168730			51	228875
			52	164443			52	205903
			53	198610			53	204662
			54	204053			54	205379
			55	186027			55	162865
			56	120271			56	199717
			57	210355			57	125121
			58	211427			58	194347
			59	161920			59	181948
			60	104905			60	166652
			61	162711			61	133129
			62	187208			62	120742
			63	212191			63	118239
			64	215544			64	146163
			65	153316			65	164120
			66	128352			66	172745
			67	120480			67	162708
			68	121311			68	169952
			69	190166			69	160540
			70	165027			70	232627
			71	240032			71	202680
			72	230931			72	173633
			73	158753			73	142072
			74	173017			74	173882
			75	191336			75	152560
			76	198719			76	114889
			77	197874			77	133361
			78	269401			78	187707
			79	206378			79	211002
			80	168457			80	187323
			81	125805			81	192236
			82	158753			82	183171
			83	150969			83	111314
			84	161264			84	214377
			85	119527			85	260187
			86	135377			86	111698
			87	132629			87	249764
			88	151853			88	158464
			89	142134			89	300627
			90	153316			90	204712
			91	146361			91	240348
			92	94494			92	223361
			93	94965			93	238958
			94	170679			94	237023
			95	142134			95	196282
			96	141120			96	257365
			97	104905			97	287109
			98	150673			98	182506
			99	122569			99	113745
			100	93783			100	90290
			101	126071			101	140533
			102	159813			102	153551
			103	124023			103	137804
			104	151670			104	120891
			105	147982			105	241943
			106	162711			106	142385
			107	157907			107	264713
			108	144625			108	197098
			109	161610			109	136140
			110	222262			110	144267
			111	128959			111	182089
			112	203217			112	169952
			113	93552			113	166395
			114	138922			114	144221
			115	170421			115	186081
			116	172435			116	223280
			117	121104			117	141408
			118	120457			118	113033
			119	167777			119	129484
			120	140475			120	97442
			121	121930			121	285464
			122	148870			122	197834
			123	124018			123	157856
			124	127129			124	249756
			125	106594			125	127690
			126	133384			126	174467
			127	153825			127	154439
			128	147907			128	149401
			129	233980			129	130587
			130	100115			130	157964
			131	236235			131	182485
			132	137990			132	121112
			133	124018			133	97024
			134	132376			134	112253
			135	164009			135	123177
			136	245184			136	147541
			137	132376			137	133577
			138	138958			138	111428
			139	218003			139	196916
			140	144239			140	249284
			141	173468			141	193222
			142	186132			142	149158
			143	162917			143	84664
			144	220244			144	129959
			145	163156			145	148041
			146	182895			146	175411
			147	203087			147	168542
			148	192518			148	272586
			149	198443			149	136604
			150	200188			150	146457
			151	249070			151	160293
			152	162608			152	228419
			153	238444			153	183622
			154	217535			154	184624
			155	181023			155	243215
			156	148821			156	210215
			157	266918			157	275122
			158	247248			158	127234
			159	193250			159	123038
			160	219281			160	229327
			161	231958			161	215964
			162	241585			162	198438
			163	221197			163	211770
			164	252561			164	168639
			165	233498			165	292840
			166	232437			166	224993
			167	271535			167	92604
			168	300216			168	107678
			169	222375			169	100967
			170	277325			170	128793
			171	239176			171	141191
			172	228298			172	116767
			173	285457			173	134952
			174	299580			174	120205
			175	218918			175	147499
			176	175033			176	121619
			177	161388			177	166395
			178	211669			178	197505
			179	164851			179	216128
			180	212734			180	114209
			181	240648			181	165497
			182	211802			182	249284
			183	267658			183	185754
			184	271535			184	146495
			185	257106			185	224122
			186	172881			186	132095
			187	210598			187	163711
			188	214053			188	173065
			189	201345			189	164386
			190	174419			190	136493
			191	193024			191	183622
			192	132292			192	141886
			193	125696			193	119166
			194	137804			194	204545
			195	142998			195	188777
			196	160232			196	203398
			197	128683			197	196255
			198	214974			198	110930
			199	194806			199	94127
			200	165571			200	147499
			201	166035			201	155302
			202	156102			202	140053
			203	181948			203	162504
			204	195507			204	264087
			205	201853			205	250395
			206	233601			206	176499
							207	295813
							208	207597
							209	195326
							210	142789
							211	165365
							212	241613
							213	120705
							214	150881
							215	168672
							216	211525
							217	161516
							218	173633
							219	163184
							220	231510
							221	175754
							222	239682
							223	215355
							224	160676
							225	207175
							226	124321
							227	180581
							228	132168
							229	147685
							230	181630
							231	166846
							232	147351
							233	99439
