# Supplementary material for: Slik sculpts the plasma membrane into cytonemes to control cell-cell communication
Source: EMBO J. 2025 Mar 6;44(8):2186–210. doi: 10.1038/s44318-025-00401-8 (PMC12000455; doi:10.1038/s44318-025-00401-8)
Supplement: Supplementary file 6 — Source data Fig. 2 [file 44318_2025_401_MOESM6_ESM.zip › Fig2/Fig2F_quantif.xlsx]

## Sheet: Feuil1
	Luciferase fold change over GFP+HH
	GFP+HH	Slik-GFP+HH
	0.927784	1.87448
	0.998848	1.78224
	1.06229	1.61726
	1.01108	1.81089
	0.99383	1.02018
	0.95246	1.21613
	1.02509	1.41235
	1.02862	1.27624
	0.797364	0.74997
	1.06085	0.97841
	1.11793	1.06285
	1.02386	1.10118
	0.99268	2.41783
	0.981057	2.45479
	0.993172	2.19808
	1.03309	2.1592
