# Supplementary material for: Slik sculpts the plasma membrane into cytonemes to control cell-cell communication
Source: EMBO J. 2025 Mar 6;44(8):2186–210. doi: 10.1038/s44318-025-00401-8 (PMC12000455; doi:10.1038/s44318-025-00401-8)
Supplement: Supplementary file 6 — Source data Fig. 2 [file 44318_2025_401_MOESM6_ESM.zip › Fig2/Fig2H_quantif.xlsx]

## Sheet: Feuil1
			Cytoneme number per cell				Cytoneme length (µm)
			GFP Gal4 dsRNA	Slik-GFP dsGal4	GFP Slik dsRNA		GFP Gal4 dsRNA	Slik-GFP dsGal4	GFP Slik dsRNA
			18	50	16		6.4971	4.3079	3.5297
			23	59	28		3.5091	3.36	3.2485
			22	26	39		2.2097	3.5297	2.5491
			30	40	21		5.8885	3.1697	2.4788
			38	37	13		4.1091	3.6874	2.4085
			15	47	17		2.4788	4.2788	4.8171
			31	47	30		2.3794	2.64	9.0433
			24	47	28		3.0291	2.3091	3.5091
			14	48	35		3.1491	3.5794	2.3794
			17	31	20		4.6097	2.4497	2.5491
			19	65	25		3.5794	3	3.6582
			26	39	21		8.9759	3.6497	2.76
			32	52	13		5.1685	2.4788	3.3394
			23	41	14		4.6182	3.4388	2.0897
			22	41	16		4.1091	2.3297	2.0194
			19	40	13		2.7891	3.8982	4.5948
			15	40	10		4.2291	2.8594	2.9297
			9	41	18		4.08	3.12	3.2897
			22	49	16		4.7176	6.6171	2.76
			23	45	18		3.3394	2.6194	3.7491
			25	28	17		2.2594	6.0668	4.8582
			22	36	20		2.28	4.32	5.3794
			23	35	11		2.2097	5.0691	4.8085
			28	36	24		2.9794	2.6485	3.8485
			18	35	25		3.0085	5.4291	2.28
			27	36	28		2.9091	2.9588	2.4574
			20	35	20		2.7394	3.6788	4.0885
			30	39	22		2.04	4.2788	4.5274
			20	24	8		4.08	5.0485	3.2194
			22	27	17		2.0194	5.3588	5.0279
			24		17		3.4594	5.7771	3.918
			22		19		2.28	5.6074	2.4085
			28		17		4.3491	2.0194	2.7685
			30		21		2.3794	3.6582	3.5091
			28		7		2.16	2.5697	2.8594
			49		16		2.6691	2.3794	2.16
			35		21		2.4994	5.0776	2.8388
			43		27		2.3794	3.5588	4.1091
			37		11		3.2194	4.9079	2.6194
			20		10		2.28	3.9677	2.4497
			30		8		2.2097	3.8194	2.64
			23		21		4.5891	2.9588	3.2194
			35		6		2.4788	2.1891	4.6679
			21		22		3.5382	4.1794	4.1794
			31		18		4.4194	3.0994	2.28
							3.1285	3.7852	2.5988
							2.9794	3.5588	3.2194
							3.5091	4.7176	3.2691
							2.2097	7.2582	3.9685
							3.2194	5.8474	3.0085
							2.76	23.6559	5.9879
							3.2485	18.365	5.1274
							4.0885	8.0357	3.3891
							3.2485	6.3565	5.3091
							3.8897	3.5588	2.6897
							3.3685	3.2279	3.4097
							2.7472	3.1491	3.0497
							3.0497	2.6485	3.6291
							4.6885	6.1576	2.8097
							2.6691	5.7394	3.4594
							2.52	5.3297	2.4788
							5.5782	3.9394	2.8594
							2.2594	2.2097	2.2097
							3.9188	3.4679	2.7891
							3.9891	2.3879	5.2885
							3.36	2.9091	4.1588
							2.64	3.3685	2.2388
							2.5697	9.2159	4.1674
							2.5988	6.0171	2.4788
							3.2194	4.3285	4.2866
							2.4994	21.5312	2.7188
							2.64	8.5541	2.7891
							2.9794	5.8033	4.5891
							2.8594	3.5879	4.0388
							3.7491	4.9809	4.0182
							5.1068	5.2971	2.04
							4.4279	5.9401	2.8097
							3.0994	5.8971	2.88
							2.6691	4.5129	3.3188
							3.1988	3.4388	3.3188
							2.2594	3.1697	3.7782
							2.2097	8.8232	3.2194
							2.7394	8.6159	4.1091
							2.1188	8.5335	5.3091
							3.6291	9.6908	2.16
							2.76	3.4594	2.0897
							2.1188	4.4691	3.36
							2.0897	4.2788	2.28
							3.8194	6.3044	2.4994
							3.4097	11.544	2.4497
							2.8097	10.4434	3.3891
							2.4994	7.4066	5.5491
							2.238	4.6046	4.8291
							5.4291	5.4847	5.7274
							3.3394	4.5479	3.9479
							4.8085	3.5666	5.7976
							2.3297	8.16	2.7188
							6.1868	3.9188	2.9297
							8.1444	4.3569	2.0897
							3.4388	4.4923	5.0485
							3.6376	3.9848	4.1091
							5.1685	7.9715	2.3794
							6.1868	8.4668	3.4388
							3.8982	3.8846	2.4788
							3.9394	2.4291	4.92
							4.0046	6.5657	5.8963
							3.0497	4.1674	3.7079
							3.8897	3.12	2.16
							2.0194	2.4994	2.9588
							4.2291	3.8691	4.5891
							4.5891	2.5491	3.6497
							5.8679	2.8182	2.6897
							2.3588	2.4994	3.3685
							2.5697	4.9782	2.0897
							3.7285	4.3285	3.2194
							3.3188	2.6691	3.4594
							4.4897	4.5685	2.4994
							3.6085	2.3588	3.2897
							4.3505	2.3588	2.28
							2.0897	2.4	2.4497
							3.8194	2.7394	8.1359
							3.6085	2.4	3.6291
							2.28	3.8982	2.3794
							2.4497	2.4582	4.9285
							4.2291	2.7394	2.7891
							3.9891	2.8679	2.9794
							3.9188	2.4994	5.3674
							3.5091	4.5394	4.3697
							2.2097	3.1285	4.8582
							5.3588	2.9872	6.3685
							3.9188	3.2194	3.9891
							2.9091	5.0194	4.9697
							3.4594	3.8982	5.466
							2.3588	3.6788	3.6582
							3.0994	5.4582	5.3879
							4.9491	3.7491	6.6085
							2.9794	3.4594	2.4994
							2.9297	3.3685	3.0291
							3.0291	3.6788	4.5891
							2.3297	2.3794	6.6788
							2.0897	3.5297	6.0291
							4.4691	2.4497	2.3794
							4.1176	3.24	2.8594
							2.5697	2.4497	6.8776
							2.4497	3.0497	2.8097
							5.6045	2.5697	8.3879
							7.2582	4.3491	4.4485
							6.6866	3.2691	4.3576
							4.8291	2.1394	3.4388
							3.24	5.1541	2.5697
							2.7394	2.5285	2.8594
							2.9091	4.2291	3.5091
							2.6457	2.5576	2.1188
							2.9297	2.9297	3.0788
							2.5626	2.6194	2.5697
							2.6954	7.0062	3.5588
							6.1285	2.5988	3.1491
							5.9794	2.7891	5.7742
							5.1891	3.9188	3.8982
							2.1891	4.8291	3.3685
							3.7782	2.2388	6.1079
							4.0097	4.0594	5.2885
							3.7491	3.0788	5.2474
							4.8376	2.8594	6.0085
							2.5697	2.0691	5.3091
							3.4594	4.3285	4.9277
							3.6376	2.7394	3.7782
							3.3891	2.8594	4.3285
							3.2194	6.1491	2.4497
							2.4	7.2085	3.7988
							4.1588	8.3674	3.2194
							4.2085	2.04	6.7491
							3.0994	4.4194	3.4182
							3.2691	3.6497	2.4497
							2.64	5.4582	5.4994
							3.7782	7.2994	3.9188
							6.8131	2.6485	3.3891
							7.3285	4.8994	3.4388
							2.8594	4.3285	3.4388
							3.5879	3.2897	5.1274
							2.64	6.6085	6.5879
							3.1491	8.7274	3.5354
							4.5472	2.4788	2.0194
							2.4497	2.9794	2.7891
							2.3091	2.9794	2.5988
							3.1491	4.0885	2.6194
							2.718	2.7188	4.1297
							3.2897	2.64	2.1891
							3.5794	5.5782	3.8194
							2.1891	4.1674	5.4994
							5.466	3.8691	5.7891
							3.4388	2.9879	5.7188
							2.3794	3.5382	4.1091
							3.2194	2.04	3.36
							2.5491	8.1976	3.3394
							3.9394	5.3666	2.8594
							2.5697	7.3576	9.186
							3.8982	5.7891	7.2256
							2.0982	6.3479	4.5188
							2.5491	2.04	2.2594
							3.0994	2.0897	3.9891
							4.2291	4.7382	4.4982
							2.0897	2.9588	3.5297
							2.478	3.6994	2.8388
							3.5794	2.9588	6.8066
							4.1297	2.7188	3.9685
							2.3794	4.7588	2.3794
							4.3285	3.2691	7.1588
							4.2994	5.4291	3.84
							3.3394	4.7794	4.7382
							3.7697	3.2897	4.5394
							4.0594	2.5988	3.4757
							2.3297	4.8497	3.1697
							2.2097	11.3262	5.6194
							2.8097	2.1394	3.2279
							3.9479	3.6994	5.4171
							4.1091	5.0691	5.7976
							2.6897	5.6194	3.7988
							3.0291	5.5697	4.6182
							5.2388	3.0788	4.1091
							2.3588	7.2291	3.2897
							2.6194	5.3879	5.2594
							4.6474	4.0885	5.5165
							2.76	3.6994	3.96
							2.1394	2.52	4.7879
							2.2594	4.2994	2.6485
							2.4497	3.7697	2.28
							3.7491	4.3782	3.2194
							2.4291	8.5165	5.9091
							2.2097	6.7576	3.1491
							2.52	6.4679	2.3091
							2.4291	5.7685	2.3297
							2.2097	3.0085	6.8485
							2.8097	5.1394	2.0897
							4.2497	2.6897	2.7685
							3.5091	4.8497	6.3394
							7.3285	5.2252	4.0182
							4.6388	3.5588	4.1297
							4.2788	3.5091	4.7382
							6.1576	2.4994	6.2776
							4.1794	2.5491	5.6279
							3.5091	2.5988	4.7382
							4.5394	3.6085	6.7576
							3.9891	9.7371	4.1794
							2.6691	4.1588	2.16
							6.0788	5.9262	2.4788
							3.076	6.7371	4.5394
							2.6485	2.5697	8.9176
							3.84	3.0668	6.3677
							2.2594	2.1891	2.8182
							3.1697	3.078	3.2826
							5.2182	3.9685	3.0582
							2.9091	3.9394	2.6982
							5.4085	4.9782	6.8571
							4.2291	4.3079	3.9685
							5.1891	2.3297	3.7868
							3.36	6.8194	2.1891
							4.5394	5.1394	7.1666
							5.0485	4.5394	2.9794
							4.7468	9.8691	2.8474
							3.3188	2.3588	5.9588
							4.6885	4.2994	5.7685
							4.1382	4.8291	2.956
							5.2182	9.0582	4.7588
							3.6291	7.026	6.1576
							6.1988	5.4085	5.0691
							2.4994	6.144	2.16
							2.04	4.5685	3.5872
							5.1891	4.8582	2.04
							5.0571	13.8512	3.7697
							3.12	8.9382	4.8376
							2.9382	2.76	4.9576
							2.9794	10.2777	5.4994
							2.5697	8.6519	8.3468
							6.7491	13.2256	5.0496
							3.84	7.0474	6.5056
							3.5091	6.5176	5.7423
							3.8691	3.6497	5.8679
							5.1217	4.5479	8.3056
							3.2897	2.2097	4.7588
							2.0194	2.3794	5.5355
							4.7091	4.6757	3.1988
							6.7852	3.2897	2.3794
							4.0594	6.8776	3.5091
							2.2885	4.3491	6
							5.4	3.7697	2.7685
							3.3394	2.9297	3.7782
							6.6376	3.9188	2.04
							2.5491	5.7685	5.6776
							2.3091	5.7129	2.6477
							3.2982	3.4594	5.5988
							2.2594	2.6194	3.1697
							2.6663	2.8594	5.5782
							4.7382	3	13.0523
							2.9794	4.0388	4.3079
							2.3794	6.7242	2.5285
							5.7969	5.0982	3.0291
							2.4994	4.3988	4.2582
							2.9091	4.8582	3.9394
							3.4594	4.2788	3.2982
							2.3297	3.7697	3.3188
							8.3091	3.4388	5.0571
							3.8194	5.5285	4.3782
							2.52	12.8931	2.9091
							2.9091	9.0943	4.1588
							2.5079	5.3965	4.6388
							3.8897	9.3274	7.4776
							3.2691	5.4376	5.0194
							4.8369	6.5674	2.4291
							5.8182	5.4376	2.2885
							2.5697	5.8388	3.7285
							2.3091	2.7188	3.3685
							2.28	4.9782	4.8369
							3.1285	6.5169	3.1988
							4.0388	7.9953	4.0097
							4.3285	2.5491	2.9794
							2.4788	3.8194	2.4497
							5.4085	4.9782	2.9091
							3.6497	5.433	5.9674
							3.4097	3.9685	3.6091
							3.0788	3.7491	8.9851
							3.5588	3.6788	2.4077
							3.4594	3.3394	7.8462
							2.8594	6.0788	2.2679
							4.5188	4.4194	10.5145
							4.5188	5.4788	8.3893
							2.5697	3.5091	2.8388
							4.2085	6.1988	2.1394
							3.742	6.9188	2.3091
							2.7556	5.6485	5.8679
							3.3394	2.4085	10.4982
							3.2485	4.5976	3.5091
							7.7588	2.4085	2.4077
							2.7394	7.0559	2.4582
							3.6866	2.2174	2.3297
							2.5697	3.1285	5.2885
							4.1091	2.6279	9.0668
							3.7285	5.6485	4.2085
							3.4388	5.5754	2.16
							5.8097	5.9674	6.4971
							3.9188	3.9685	3.3976
							2.0897	2.0691	5.8885
							4.4194	2.9794	2.9588
							2.28	7.1169	4.7176
							4.4194	3.2982	14.8627
							5.6982	4.3988	3.076
							6.2365	4.7794	4.2788
							6.3188	4.6388	2.3794
							2.8594	3.5588	2.0982
							3.3188	2.5491	4.4776
							3.1491	2.9297	6.1988
							2.9091	3.4097	6.3479
							2.2594	2.6485	2.9794
							4.2291	7.3079	2.9588
							7.5188	7.3697	3.5588
							6.2279	6.4062	3.0994
							4.7176	2.5491	2.88
							4.56	2.8182	2.5285
							4.0182	2.3794	2.88
							5.0982	7.6971	7.6062
							3.1285	4.8136	3.6788
							2.1394	3.0574	6.0874
							2.04	2.1891	5.7479
							5.4085	5.8474	5.5782
							9.1868	5.5774	2.5285
							4.8582	9.4971	5.0074
							6.1782	6.8074	2.0897
							2.7891	4.3868	4.0679
							7.1363	6.0155	3.9891
							2.0683	4.8874	3.3891
							4.4691	4.3079	3.546
							2.4994	6.965	4.5274
							2.3063	3.4182	4.9988
							3.6	3.1285	4.4982
							3.2691	8.1771	5.8388
							4.4691	6.8982	2.3297
							2.8097	2.4497	3.5354
							2.28	2.6194	4.2291
							3.6994	5.8182	2.3297
							3.36	6.7868	4.9285
							2.64	7.5677	3.5674
							2.1394	8.4582	2.6691
							2.0897	7.8462	4.5685
							3.6994	7.4982	3.2769
							2.0194	9.4551	4.0885
							2.2594	4.8291	2.8885
							3.6994	2.3794	3.7697
							2.9091	2.8097	2.04
							4.3782	5.3879	2.7891
							2.3794	3.8194	2.7188
							2.6897	3.9685	2.3091
							3.2194	10.0679	3.7491
							2.1394	5.5782	2.7685
							2.2097	6.1491	8.3382
							3.8897	12.8947	4.3988
							3.2691	4.9782	4.3371
							2.6691	2.3588	2.7188
							7.1297	8.2765	3.5382
							9.0085	4.3285	4.3988
							6.5091	4.1297	3.7157
							3.9891	4.3363	5.8857
							4.1794	7.0097	5.0769
							8.5456	2.4085	4.0388
							6.485	2.4497	3.316
							2.1188	2.6194	3.2691
							5.7891	2.6485	4.3988
							3.4182	3.0291	3.8691
							3.9685	2.2594	2.16
							3.48	4.0097	3.0497
							3.6291	3.3394	3.5297
							2.9794	3.6291	2.8097
							3.4097	6.0462	6.8279
							2.8594	4.4691	9.4559
							3.8982	2.8097	10.2588
							2.6485	2.0194	5.0982
							4.9697	5.2885	3.3274
							2.4994	2.8594	4.3079
							4.0182	2.16	5.756
							2.0897	3.9891	5.0571
							4.2085	3.1988	4.3868
							6.5879	2.76	3.36
							2.9297	2.4291	3.1285
							3.7285	3.5794	3.0582
							2.6194	3.6	2.6123
							3.6497	4.4194	3.2272
							4.9312	4.3285	2.28
							3.4679	4.4691	3.622
							2.6897	3	2.4788
							3.1988	6.6085	5.1891
							2.5697	2.9794	4.1176
							2.5988	4.1297	2.9588
							2.4994	2.6897	5.1848
							3.0994	7.4776	6.1028
							4.7297	3.4388	3.9479
							5.2885	2.3674	2.2388
							3.1697	2.7891	5.8672
							2.0897	5.3588	5.3382
							4.4194	5.1891	3.6652
							3.4388	10.3513	3.4963
							3.8485	2.5697	3.4885
							5.0982	3.9976	3.8911
							3.84	5.8474	2.04
							4.6331	4.1176	2.3879
							4.9725	3.3394	5.0571
							3.84	2.7394	5.3794
							4.8994	5.0897	3.0788
							6.6085	6.8485	4.6672
							5.7188	5.0485	5.7188
							3.6497	2.0897	6.7344
							3.24	8.8062	3.2954
							3.6497	10.6551	2.5491
							3.3863	9.3719	3.0497
							4.56	5.1274	2.5988
							4.9285	7.6971	3.4182
							3.4097	3.5238	2.9588
							3.1931	3.0994	4.3214
							2.4994	3.3891	2.7685
							3.2428	3.7988	3.4182
							3.6263	2.7394	2.16
							4.2731	2.9588	3.7491
							4.4194	3.5879	3.7285
							3.6	5.9382	3.5091
							4.8731	6.7165	4.2582
							3.0497	6.2485	2.3588
							3	2.8594	2.8885
							3.2897	3.3685	2.3588
							3.9188	3.7491	3.6788
							6.8691	2.3794	2.6897
							10.5714	5.2963	3.1988
							5.7423	2.7188	2.3297
							4.4663	2.0691	3.3394
							4.4194	6.1371	5.1479
							4.8028	2.52	2.5697
							6.0291	5.4788	2.5697
							3.1931	3.1774	2.0897
							4.8525	2.2594	2.2097
							5.552	7.3363	4.1148
							5.3063	5.782	3.8485
							7.1325	9.8706	3.1988
							4.3491	6.1774	2.1891
							2.7863	5.7017	4.0097
							2.2566	5.4788	3.3258
							2.28	4.3569	2.0691
							11.1856	3.0361	8.6365
							7.9839	2.4788	7.3782
							2.88	3.6788	2.7891
							2.7423	4.3576	3.3976
							2.4497	4.0388	4.68
							2.4966	3.1277	3.0582
							9.4182	5.2679	3.0994
							4.8525	4.9868	2.7188
							4.9491	7.4011	5.7188
							4.2966	3.8982	7.8668
							3.7463	3.2691	7.4365
							3.3394	2.5491	2.3794
							3.2663	3.1491	2.7188
							2.04	3.155	2.0897
							3.436	7.1091	2.0683
							5.7131	4.4691	5.0954
							2.3766	4.6388	3.7285
							2.5697	2.9176	6.4147
							4.156	4.0388	2.2885
							4.6594	2.6897	2.2182
							4.3285	2.6897	4.0679
							6.8279	2.4	3.7079
							4.4897	2.4291	2.9091
							2.3297	2.52	2.1188
							4.3697	3.8194	2.5988
							4.9257	4.1879	4.8874
							7.2085	8.6776	3.0085
							9.5581	5.5782	3.7782
							3.8897	4.9576	8.2125
							2.0663	2.9297	5.4639
							3.3131	2.16	2.9297
							3.2897	3.2691	2.4994
							2.3297	2.6485	4.2185
							8.6017	3.4182	3.0497
							8.2651	2.8672	3.1285
							2.4057	2.0194	2.1394
							2.0663	4.4691	4.8369
							2.2857	2.6691	5.9169
							3.6966	2.7394	4.2018
							5.6485	2.04	3.8563
							4.1063	2.3794	2.466
							5.356	3.198	2.1188
							2.5228	2.9091	6.1079
							2.2097	3.678	3.0582
							8.6514	2.2097	6.1285
							7.9314	2.9588	2.0897
							3.392	4.4485	5.3439
							3.0057	2.5697	3.7576
							4.3228	3.8571	3.9274
							3.2017	2.3091	2.3794
							2.3823	4.0594	3.3677
							2.3851	2.6194	4.4485
							3.076	4.1588	2.2174
							3.992	6.2691	3.9969
							3.0966	11.4256	3.6788
							2.04	3.72	3.0788
							2.4	4.4897	3.0582
							3.8428	3.6582	7.1906
							4.2028	3.7072	3.2485
							7.4954	3.12	4.3371
							4.276	6.3976	5.3965
							2.52	6.2485	2.8672
							2.4	5.3176	2.902
							2.1366	4.4982	3.1491
							3.5531	4.8085	5.1771
							6.2663	2.2594	5.7274
							4.6566	3.8066	4.2497
							2.04	4.6182	2.9176
							2.4731	3.9394	3.6077
							4.0331	5.7188	4.342
							2.76	3.6788	4.1986
							3.1228	5.8885	2.9588
							2.2125	3.0582	7.7622
							2.9297	4.2497	9.4474
							2.16	5.1479	3.5588
							5.1891	2.4497	5.2097
							2.4	5.6074	6.7576
							5.0166	2.7188	2.9091
							3.796	2.4291	3.12
							5.1423	4.6885	4.2085
							4.0566	3.6085	3.4388
							2.7628	5.2594	2.3091
							3.7931	3.2691	3.6874
							3.48	4.2788	6.2279
							4.0125	5.2182	7.2329
							4.6417	2.2594	7.3491
							2.7366	2.52	9.7868
							3.9366	3.6994	2.5079
							4.2994	4.9782	4.2515
							2.7863	2.8388	2.8885
							3.8223	3.3188	9.8563
							4.9228	5.1685	9.0992
							5.8097	4.9079	6.9565
							3.5794	2.4497	2.9297
							2.8097	3	4.2369
							2.04	6.4679	3.3188
							5.9851	4.1297	3.7285
							2.04	6.4268	3.0085
							3.6291	3.6291	6.4182
							2.4263	6.9685	3.3479
							2.2097	7.4279	5.2337
							2.2097	4.5685	3.4388
							6.632	2.4994	4.44
							4.08	5.8672	5.4085
							4.2994	7.5129	4.4194
							3.436	12.1945	2.9297
							2.4994	6.0283	4.1588
							2.956	3.8982	4.9079
							2.356	4.1382	5.8268
							3.8428	4.4691	2.6982
							5.3354	3.1277	4.3782
							2.6428	5.8679	5.3431
							4.0594	3.5879	3.4885
							5.5754	5.2971	3.1491
							2.28	5.8474	2.2182
							3.5766	5.16	5.4943
							3.6966	4.3782	2.0194
							3.5794	10.1965	3.3188
							2.52	5.5782	2.8388
							4.3988	3.0263	2.2594
							4.2788	5.4788	10.5685
							3.556	4.7674	7.9285
							6.4594	4.9079	3.1697
							3.8897	4.4279	4.5472
							3.8457	4.8291	4.5188
							2.04	4.5188	6.4559
							3.1257	5.7771	3.0994
							4.7531	3.546	3.7988
							3.2428	2.5277	5.2971
							2.7366	2.9297	3.4097
							5.596	2.4582	2.16
							7.1297	2.0897	3.72
							2.3297	3.1285	5.3176
							3.0497	5.8353	3.2194
							2.4497	3.2691	3.7491
							4.636	4.8582	4.5272
							3.0966	3.1491	2.0897
							2.1366	2.8097	6.4474
							2.6428	2.9091	4.9285
							3.872	5.1969	5.3382
							4.2966	2.358	3.7697
							2.7366	6.6582	3.9891
							3.8663	2.8097	4.08
							3.6028	2.7188	3.7697
							2.52	3.666	5.6862
							4.32	3.3394	4.4279
							3.8663	5.7274	5.2594
							2.1863	6.4679	3.0788
							2.9297	2.8885	5.4361
							3.7782	3.8691	4.3569
							2.4994	3.9891	3.4885
							3.2897	3.0085	2.7891
							6.4651	2.3794	5.2885
							4.1063	5.5782	2.7677
							2.04	5.5285	2.52
							2.5228	5.5285	4.1315
							2.4497	5.9382	6.3383
							3.6057	2.3794	5.4788
							2.8097	5.5491	3.7491
							3.752	5.9382	3.4594
							7.7354	5.7685	3.5297
							10.9811	5.0485	3.6291
							2.3091	8.1068	3.2485
							3.0497	4.866	3.6291
							2.9766	5.3879	4.2497
							3.12	4.0097	2.5491
							3.1697	4.8	3.84
							4.4194	4.942	3.0497
							4.7588	3.9394	3.0994
							3.6291	4.3697	3.8769
							5.6485	2.9794	3.066
							4.1531	4.3988	3.6369
							3.9891	3.2194	3.8897
							6.3245	2.4	5.6897
							3.8457	3.4388	5.3872
							2.9063	2.6897	4.1879
							2.2097	2.04	2.4
							4.5891	6.2272	2.3382
							3.6497	2.0691	3.1697
							3.1023	2.0194	2.04
							4.5948	2.2594	3.7697
							2.0663	2.1685	2.7394
							2.04	3.84	2.04
							2.6194	2.0194	4.878
							2.8566	3.1697	4.6474
							3.0994	7.0097	3.5374
							3.796	3.72	4.1091
							2.9766	18.3856	3.6788
							5.236	10.7638	5.7976
							2.28	14.405	2.5697
							2.4966	7.8951	3.6497
							2.1394	4.0097	5.5285
							4.4897	4.8866	3.5355
							2.9297	5.4291	3.0788
							6.3336	5.0555	3.4388
							3.8691	4.3491	2.3794
							3.0788	4.3782	3.1491
							2.04	5.4112	2.5697
							4.1297	6.7277	4.7091
							4.6594	3.6994	2.3091
							8.2765	7.5529	3.3188
							2.9297	27.0821	4.0594
							2.9382	4.7297	3.7491
							4.2497	5.9157	2.3297
							6.0788	7.1091	5.0748
							5.0279	8.3879	3.8194
							6.9685	5.2038	3.5091
							2.8097	4.9363	6.1285
							3.1697	2.7677	3.5297
							3.6291	5.5643	4.9342
							8.8679	5.1891	6.6666
							4.1382	10.5316	3.9394
							2.9297	5.1685	3.0291
							2.3794	5.4788	4.9008
							3.48	2.3588	2.0194
							2.76	4.0679	9.3644
							6.2135	4.3782	5.7685
							7.6551	3.5666	5.2097
							5.6691	2.4085	6.5879
							2.2594	5.0691	2.6194
							3.0497	4.3697	3.84
							4.0388	4.4477	4.7091
							4.1297	10.252	3.3685
							3.3394	4.1374	3.5794
							3.6994	2.16	2.1394
							3.0788	4.1091	2.9794
							3.7988	3.6291	5.7274
							2.7188	7.6765	3.4971
							3.2897	5.0691	6.9274
							2.6974	3.1697	6.0369
							4.8788	4.2788	6.7079
							6.7136	6.4834	2.6194
							2.4	2.8388	8.2839
							2.9382	4.0097	10.1176
							2.8885	3.2194	3.8982
							4.7879	3.24	2.7394
							4.7354	3.1782	7.8462
							2.3794	3.4388	3.8194
							3.0788	2.16	5.2672
							2.3794	2.4283	5.2679
							6.5091	3.7491	7.0054
							3.4388	6.3188	6.1079
							5.3879	5.3879	3.3394
							2.236	3.5382	4.0182
							2.0982	2.3794	4.2376
							6.4268	3.6497	2.5697
							3.0291	5.2474	3.8691
							3.2982	3.1491	6.7165
							4.3491	3.0497	4.9285
							5.4845	3.0497	9.57
							2.7472	3.4885	2.5072
							3.5588	3.3394	3.9891
							3.2194	4.2994	5.2474
							4.3072	3.5091	4.506
							2.4582	3.1491	2.9091
							3.1697	5.5686	4.1091
							5.2182	4.6679	4.4691
							5.5299	2.52	5.1685
							3.3394	2.1394	2.3297
							2.4994	2.9588	2.7394
							2.5697	3.4388	3.7491
							2.8594	5.6279	2.9794
							3.2194	2.04	3.0582
							2.6691	2.8097	3.5315
							3.8897	2.04	4.4691
							3.4594	3.4594	10.9448
							3.7491	2.7891	7.4982
							4.8964	8.0485	4.4194
							4.8554	2.3531	7.1879
							3.3891	3.796	5.0862
							3.6582	3.2428	10.9832
							5.7245	4.9228	3.4885
							2.5491	2.4731	2.9091
							5.0563	3.36	2.9794
							5.4291	2.5725	3.3394
							3.12	2.0166	2.6194
							3.0497	9.9948	5.3176
							3.7782	9.0639	4.1851
							5.0776	13.0708	2.3794
							4.1091	2.8125	2.2388
							2.0897	4.1588	4.5891
							2.04	2.64	3.7782
							3.6291	6.196	3.8485
							6.2897	4.0125	2.8182
							2.9176	2.6897	2.4283
							4.1468	2.7628	3.3052
							3.7697	3.1931	5.3176
							3.9763	8.3823	4.9988
							3.0788	2.836	3.7285
							6.4474	2.76	8.1856
							3.1491	7.2525	5.7771
							2.4497	4.2788	4.0182
							3.1697	3.5531	4.4143
							2.8388	4.9725	4.7091
							6.2691	3.12	5.8885
							2.4497	3	4.2668
							2.4	2.4497	2.7891
							2.3382	2.64	5.4994
							4.3228	4.4251	3.0788
							3.0291	6.2194	4.9697
							2.4994	4.9285	2.7188
							3.6369	4.7794	3.0994
							5.1394	2.0897	2.4994
							3.1988	4.2085	2.5491
							3.0057	5.1685	5.7863
							2.4497	3.2485	3.3479
							3.8982	4.4691	4.5479
							4.2291	3.7988	4.1297
							4.8376	5.9794	5.3588
							4.32	3.0731	3.3274
							3.8194	2.7863	4.8711
							2.7863	2.04	3.6788
							2.9297	4.0097	4.1879
							2.4291	8.792	2.52
							3.6788	5.4497	2.04
							2.4497	5.8857	6.3246
							2.6982	3.4331	3.0582
							3.1277	3.8925	4.1091
							2.3794	4.9988	6.0652
							4.6388	3.9131	4.3285
							3.2194	3.0497	3.6
							2.5988	2.1131	7.1174
							2.9864	5.8594	3.9039
							3.3366	5.0663	4.3633
							3.1697	8.6308	4.4343
							4.6388	8.9823	4.5508
							6.7491	4.7794	3.676
							2.2594	4.7823	6.6554
							2.1394	4.156	2.6897
							2.6485	3.8691	2.5988
							4.4691	3.3891	6.2982
							3.9891	3.556	3.6291
							5.7856	4.7382	3.556
							3.1782	7.7439	4.6572
							4.9782	6.9444	6.1548
							3.9976	2.5697	5.0805
							2.1394	2.3297	3.1277
							7.3079	3.0028	2.5697
							3.0788	3.0454	4.1851
							2.9794	5.5633	2.9588
							2.04	2.0428	2.422
							4.1794	2.0954	3.6611
							2.8097	2.3766	4.9754
							2.4788	2.3063	5.7685
							3.7988	2.3091	10.8959
							2.7976	2.1891	3.6163
							2.9091	2.9531	4.2788
							4.2788	3.0731	4.7588
							6.0171	5.6862	5.6357
							2.16	3.7937	6.8159
							7.2171	2.8331	5.826
							2.0897	3.0866	5.5782
							6.5588	3.3628	5.1685
							4.3576	4.4074	4.5479
							5.5969	2.8679	2.5988
							4.4485	2.4291	6.0454
							5.7479	4.2668	3.6085
							3.3394	10.1297	3.0497
							7.8788	11.3617	4.4691
							4.6182	7.1063	4.1374
							3.7988	2.9325	4.9725
							5.7479	5.6223
							4.9079	2.5931
							4.3491	4.636
							4.0182	5.6223
							3.0497	5.9766
							4.8788	3.5794
							4.3491	2.9063
							5.4652	3.9394
							2.6477	3.2166
							4.4982	9.0114
							6.1782	5.9297
							3.5176	7.3754
							2.0194	3.9628
							5.0485	3.4566
							4.552	6.676
							3.9891	7.0211
							2.6897	3
							3.8485	2.4057
							4.0885	5.9879
							3.1697	2.7188
							4.5891	2.0897
							2.2097	2.4263
							3.3948	3.8663
							4.0182	2.7863
							3.0788	2.9531
							2.8857	3.0994
							2.3794	3.436
							2.0194	4.0594
							3.6994	5.3297
							2.8857	3.3891
							2.0897	5.4994
							3.4388	2.76
							5.586	4.2085
							3.2279	3.2194
							5.1451	6.7868
							4.0474	4.9988
							6.2349	3.2194
							4.7588	5.1359
							6.6057	4.0566
							2.76	2.7771
							3.4388	5.3872
							3.5382	8.5371
							6.3685	3.6263
							3.2691	2.0663
							2.6897	10.0239
							4.5891	3.6994
							3.3891	3.5766
							3.6	3.5823
							4.3782	5.8857
							4.1091	3.272
							3.9891	4.0914
							4.3697	2.8566
							5.6499	5.476
							3.9188	3.3891
							3.8194	3.872
							2.5491	3.1257
							4.7879	3.24
							5.1976	3.2457
							4.5685	6.3217
							3.7079	2.64
							3.9976	2.64
							3.5297	3.3628
							2.4994	3.1548
							6.8982	2.7394
							7.3342	4.2085
							6.5091	5.9794
							6.1277	2.3766
							3.916	4.4691
							5.9439	2.88
							3.0291	5.6954
							2.4	15.0199
							3.6994	3.6
							2.3297	4.7588
							2.9794	6.1576
							4.4691	4.276
							3.3891	5.0514
							3.9188	5.116
							4.2788	3.6057
							2.4994	5.2388
							3.8776	7.3257
							3.9479	3.2925
							2.4497	4.7091
							2.1464	2.9588
							3.1285	10.7617
							3.3685	13.7133
							3.1697	4.3697
							3.2897	3.556
							3.7072	2.8828
							2.7479	3.6994
							2.1394	4.7823
							3.3394	9.2336
							2.8097	2.9297
							5.2885	3.6525
							7.0268	5.4554
							4.1091	5.8125
							3.2457	4.8582
							4.4194	2.0663
							4.3342	2.3297
							4.1737	2.9794
							4.702	2.2828
							3.6994	4.1091
							3.6376	4.3725
							2.7657	2.1685
							2.6457	2.836
							2.8182	3.8776
							3.3394	5.7657
							3.3863	9.3948
							2.0457	14.0272
							3.2243	12.7371
							2.8445	8.5754
							3.1136	7.4457
							2.7649	4.4485
							3.7257	5.0223
							5.4494	2.2594
							3.9039	3.12
							3.0291	3.632
							2.9311	4.516
							2.1586	5.1685
							2.7891	6.9188
							3.1043	4.0594
							3.0291	3.3891
							3.6788	7.4691
							2.2594	3.8974
							4.1063	4.0331
							3.2485	4.8376
							4.2924	2.4
							4.0252	3.2166
							2.8097	4.8291
							3.3394	6.1285
							4.2497	3.1463
							2.3297	8.5165
							2.7188	9.9451
							3.7285	3.8691
							2.2594	3.5851
							4.5742	7.8171
							5.8651	5.2417
							6.2279	12.8003
							3.6582	5.9325
							3.0291	2.7891
							4.8503	3.8982
							3.9394	5.7245
							3.6788	2.6925
							3.6788	2.5463
							4.9782	7.4251
							4.0885	2.28
							3.2691	4.2348
							2.0982	2.7863
							3.6077	4.8057
							2.2594	2.28
							6.5949	3.3394
							3.8897	3.7697
							3.2691	3.6291
							4.2497	3.12
							2.3297	2.9794
							4.6097	6.6291
							3.1285	4.1766
							5.0485	4.232
							3.9891	3.2194
							7.0182	5.4554
							2.0897	4.1091
							2.9091	2.596
							4.4279	4.5863
							2.4497	3.9657
							3.7491	2.04
							3.0994	7.4223
							3.7491	2.5491
							4.5969	3.9423
							2.0897	4.592
							2.3091	2.956
							4.1794	5.5988
							6.4268	4.5274
							7.5188	2.7366
							3.3188	3.4097
							4.1382	11.8971
							2.4291	3.8194
							4.0594	2.3297
							2.2594	7.2554
							2.4788	3.8457
							3.4963	4.7588
							7.3299	6.4125
							3.9188	7.6125
							3.1988	7.7879
							2.0691	2.6925
							2.0897	6.9742
							3.4111	2.6166
							3.4814	5.0428
							7.1851	4.996
							3	3.2897
							2.5491	7.3754
							4.5188	6.4388
							11.373	2.4497
							3.3891	6.0817
							3.9685	3.6
							3.84	2.52
							3.84	2.76
							6.3685	4.8788
							3.5091	5.2388
							4.2085	3.4097
							3.6497	3
							3.8761	2.356
							2.4291	4.0097
							2.5491	3.6525
							4.3931	3.0731
							7.445	4.4663
							5.4042	5.9879
							3.6994	7.3988
							5.0365	4.7879
							2.2594	3.84
							3.3891	5.7188
							4.1794	6.5588
							4.2	3.3188
							4.3782	8.9617
							5.5079	7.2611
							2.6194	4.036
							3.2691	5.1891
							3.4097	4.3725
							4.4982	3.196
							7.0196	3.2194
							2.5988	2.7863
							2.4994	6.4594
							3.8485	3.0788
							2.3091	2.9354
							4.1588	3.7697
							6.1051	3.0966
							5.5079	2.8097
							2.9354	2.88
							2.5491	2.2097
							3.2897	4.8966
							2.4994	2.5931
							2.3794	4.6623
							3.5794	5.6925
							7.3285	2.4994
							8.8268	2.04
							4.5685	3
							2.9091	3.36
							2.5782	2.1863
							2.5988	4.6388
							3.4466	3.9394
							2.64	2.9091
							2.6457	2.5697
							4.7148	4.8028
							2.0691	2.4567
							2.1394	7.3051
							2.5697	4.996
							2.52	3.4388
							3.1491	2.28
							3.6788	2.4731
							2.9297	7.4308
							2.1394	2.16
							2.3297	3.6731
							2.7394	3.7754
							2.0897	4.0097
							2.7394	3.5297
							3.1491	4.5628
							2.0194	4.2966
							3	3.0731
							2.7891	2.4497
							3.5588	2.0691
							3.6994	5.2125
							2.88	3.7228
							2.5285	2.4497
							2.04	3.9423
							2.7394	2.5463
							4.3697	5.7657
							2.4994	9.933
							2.9382	6.4885
							3.5091	7.2902
							3.1491	4.1794
							3.6994	3.5325
							4.3988	3.0582
							2.64	2.88
							2.4057	2.0166
							2.9297	2.3297
							3.1491	2.9063
							2.8388	2.0166
							2.2097	3.0497
							3.2897	2.8594
							2.4966	2.0897
							2.6897	2.3091
							2.4291	10.7674
							2.3297	2.4731
							2.1394	3.4174
							2.5697	8.2125
							3.0582	3.36
							3.0497	3.3891
							2.1394	6.9217
							2.4994	3.5823
							2.4788	3.9451
							2.9091	5.0223
								6.3714
								5.596
								7.8348
								4.9754
								2.64
								12.7371
								2.7394
								3.3891
								4.3228
								3.9657
								2.28
								8.1714
								7.8554
								6.5823
								9.3217
								11.5988
								11.3205
								3.3394
								4.0857
								2.236
								5.0485
								6.2925
								2.16
								2.6691
								2.1423
								2.0897
								2.2566
								2.8594
								2.6223
								3.1782
								3.3451
								3.076
								8.3091
								3.0028
								3.8223
								6.3685
								6.72
								2.9794
								3.4594
								2.04
								3.316
								3.8663
								2.0166
								4.996
								2.6663
								6.3891
								2.6897
								2.596
								3.5297
								2.52
								4.1063
								11.1565
								2.0897
								4.3754
								5.2182
								5.2417
								6.2457
								4.8554
								2.6428
								5.5782
								6.0788
								2.9091
								6.5794
								4.9491
								3.84
								2.1628
								3.3863
								4.3463
								2.28
								4.4251
								5.672
								6.7782
								3.9394
								2.4731
								2.236
								4.9988
								2.0663
								5.0691
								2.04
								2.8331
								6.1491
								2.0897
								3.076
