# Supplementary material for: Slik sculpts the plasma membrane into cytonemes to control cell-cell communication
Source: EMBO J. 2025 Mar 6;44(8):2186–210. doi: 10.1038/s44318-025-00401-8 (PMC12000455; doi:10.1038/s44318-025-00401-8)
Supplement: Supplementary file 7 — Source data Fig. 3 [file 44318_2025_401_MOESM7_ESM.zip]

Archive with 3 entries (3 files):
- Fig3/Fig3A_quantif.xlsx
- Fig3/Fig3B_quantif.xlsx
- Fig3/Fig3C_quantif.xlsx
