# Supplementary material for: Slik sculpts the plasma membrane into cytonemes to control cell-cell communication
Source: EMBO J. 2025 Mar 6;44(8):2186–210. doi: 10.1038/s44318-025-00401-8 (PMC12000455; doi:10.1038/s44318-025-00401-8)
Supplement: Supplementary file 7 — Source data Fig. 3 [file 44318_2025_401_MOESM7_ESM.zip › Fig3/Fig3A_quantif.xlsx]

## Sheet: Feuil1
	Cytoneme number per cells					Cytoneme length
	GFP dsGal4	Slik-GFP dsGal4	GFP dsMoe	Slik-GFP dsMoe		GFP dsGal4	Slik-GFP dsGal4	GFP dsMoe	Slik-GFP dsMoe
	18	50	47	49		6.4971	4.3079	9.3565	20.7791
	23	59	40	37		3.5091	3.36	4.7091	8.5129
	22	26	38	36		2.2097	3.5297	2.4291	4.8291
	30	40	30	47		5.8885	3.1697	4.4074	2.9588
	38	37	29	46		4.1091	3.6874	3.8279	2.0691
	15	47	20	45		2.4788	4.2788	2.5079	6.6668
	31	47	22	40		2.3794	2.64	2.1394	12.9024
	24	47	33	44		3.0291	2.3091	3.0085	3.6788
	14	48	22	50		3.1491	3.5794	2.958	2.2594
	17	31	20	35		4.6097	2.4497	2.1188	7.8171
	22	38	32	25		3.5794	3	3.2691	3.6066
	14	28	19	24		8.9759	3.6497	4.3576	11.8497
	25	24	21	81		5.1685	2.4788	3.1782	9.9771
	22	34	20	58		4.6182	3.4388	4.3576	3.2194
	22	31	23	36		4.1091	2.3297	4.0679	2.4085
	20	33	23	48		2.7891	3.8982	7.026	6.3832
	10	32	22	41		4.2291	2.8594	3.3188	4.0474
	12	52	35	43		4.08	3.12	2.9091	2.6974
	21	37	32	39		4.7176	6.6171	3.9394	2.6194
	14	45	30	35		3.3394	2.6194	2.4574	2.8097
	20	47	36	38		2.2594	6.0668	5.3588	3.3188
	19	34	20	49		2.28	4.32	2.9588	3.7782
	29	49	29	47		2.2097	5.0691	4.5039	8.6656
	23	45	21	41		2.9794	2.6485	3.0291	7.5274
	25	40	27	36		3.0085	5.4291	2.8679	4.08
	11	34	38	31		2.9091	2.9588	2.1891	2.2594
	14	38	28	28		2.7394	3.6788	2.9794	4.7674
	18	76	29	39		2.04	4.2788	6.3153	10.1419
	13	47	13	52		4.08	5.0485	6.3479	2.9169
	14	59	26	37		2.0194	5.3588	6.693	8.1359
						3.4594	5.7771	2.0897	2.1188
						2.28	5.6074	5.8474	9.2015
						4.3491	2.0194	4.6268	3.1285
						2.3794	3.6582	3.6788	3.7697
						2.16	2.5697	3.4388	3.48
						2.6691	2.3794	2.3297	3.4458
						2.4994	5.0776	4.0182	3.2691
						2.3794	3.5588	5.2934	6.6085
						3.2194	4.9079	3.268	4.1374
						2.28	3.9677	2.5697	11.985
						2.2097	3.8194	4.2171	2.3588
						4.5891	2.9588	6.4502	2.5491
						2.4788	2.1891	4.1588	2.0194
						3.5382	4.1794	5.3545	4.8745
						4.4194	3.0994	4.2018	2.8594
						3.1285	3.7852	2.8097	3.6018
						2.9794	3.5588	2.0194	3.3479
						3.5091	4.7176	9.4971	7.2086
						2.2097	7.2582	2.8097	3.0291
						3.2194	5.8474	5.1188	4.866
						2.76	23.6559	4.2582	8.4959
						3.2485	18.365	2.52	2.8097
						4.0885	8.0357	3.0994	3.1988
						3.2485	6.3565	2.4994	9.2947
						3.8897	3.5588	4.5891	11.6931
						3.3685	3.2279	4.5891	6.1654
						2.7472	3.1491	2.1188	10.2753
						3.0497	2.6485	2.5782	13.4585
						4.6885	6.1576	6.2897	8.3674
						2.6691	5.7394	6.0291	5.5945
						2.52	5.3297	3.24	12.0476
						5.5782	3.9394	2.6691	4.3149
						2.2594	2.2097	2.6485	8.88
						3.9188	3.4679	2.8388	6.3068
						3.9891	2.3879	4.3271	5.8182
						3.36	2.9091	4.7879	3.7782
						2.64	3.3685	6.0874	10.146
						2.5697	9.2159	3.5794	6.5702
						2.5988	6.0171	3.9685	11.6741
						3.2194	4.3285	6.5879	5.0691
						2.4994	21.5312	4.8085	12.0454
						2.64	8.5541	3.6085	6.7371
						2.9794	5.8033	4.4982	9.869
						2.8594	3.5879	2.88	13.1674
						3.7491	4.9809	4.7588	5.1188
						5.1068	5.2971	3.8691	8.7925
						4.4279	5.9401	5.4582	4.5685
						3.0994	5.8971	3.5091	5.3882
						2.6691	4.5129	2.4788	5.4582
						3.1988	3.4388	2.9382	3.4174
						2.2594	3.1697	3.3394	3.1082
						2.2097	8.8232	9.2365	3.8897
						2.7394	8.6159	3.6788	6.9274
						2.1188	8.5335	2.3297	5.8971
						3.6291	9.6908	2.4788	5.7763
						2.76	3.4594	7.1347	8.0244
						2.1188	4.4691	3.4672	12.7165
						2.0897	4.2788	7.9576	6.1079
						3.8194	6.3044	4.6182	6.0582
						3.4097	11.544	4.0594	10.9576
						2.8097	10.4434	3.9685	2.8594
						2.4994	7.4066	5.6776	5.3879
						2.238	4.6046	3.2691	7.1957
						5.4291	5.4847	7.0182	2.04
						3.3394	4.5479	5.0776	5.6563
						4.8085	3.5666	4.0182	7.1169
						2.3297	8.16	2.2594	5.7068
						6.1868	3.9188	2.7394	5.4788
						8.1444	4.3569	2.6897	10.0062
						3.4388	4.4923	7.3165	7.4485
						3.6376	3.9848	3.0085	3.0994
						5.1685	7.9715	2.1891	7.3165
						6.1868	8.4668	2.2594	6.2485
						3.8982	3.8846	4.4272	6.4388
						3.9394	2.4291	3.6	6.2365
						4.0046	6.5657	7.7468	3.48
						3.0497	4.1674	4.9774	3.12
						3.8897	3.12	4.8668	5.7969
						2.0194	2.4994	4.3491	4.3363
						4.2291	3.8691	2.5576	3.5382
						4.5891	2.5491	2.0897	4.7246
						5.8679	2.8182	2.8182	2.1394
						2.3588	2.4994	3.142	7.7262
						2.5697	4.9782	4.7965	10.5068
						3.7285	4.3285	5.7274	2.7394
						3.3188	2.6691	4.8291	4.3285
						4.4897	4.5685	3.2194	4.8291
						3.6085	2.3588	2.0194	3.24
						4.3505	2.3588	4.3988	3.3394
						2.0897	2.4	3.4097	4.2788
						3.8194	2.7394	3.2982	3.4594
						3.6085	2.4	2.4497	3.6
						2.28	3.8982	2.3091	12.0959
						2.4497	2.4582	3.5588	4.9988
						4.2291	2.7394	3.6582	3.5091
						3.9891	2.8679	5.6982	3.5794
						3.9188	2.4994	4.7382	3.8485
						3.5091	4.5394	7.2171	7.8959
						2.2097	3.1285	3.3394	4.6679
						5.3588	2.9872	3.3685	2.1394
						3.9188	3.2194	4.9072	8.6919
						2.9091	5.0194	2.6897	8.8471
						3.4594	3.8982	5.9382	6.7937
						2.3588	3.6788	3.1141	13.2333
						3.0994	5.4582	2.4291	5.8765
						4.9491	3.7491	2.0194	5.7891
						2.9794	3.4594	5.0485	6.6788
						2.9297	3.3685	4.0885	7.0679
						3.0291	3.6788	4.4485	4.5394
						2.3297	2.3794	4.5565	9.2542
						2.0897	3.5297	4.4571	6.558
						4.4691	2.4497	2.2097	8.8973
						4.1176	3.24	4.3782	6.9094
						2.5697	2.4497	3.9685	4.7176
						2.4497	3.0497	2.9091	4.32
						5.6045	2.5697	5.0776	6.0171
						7.2582	4.3491	2.16	5.0074
						6.6866	3.2691	5.1891	2.28
						4.8291	2.1394	2.2388	5.1188
						3.24	5.1541	2.2594	7.9739
						2.7394	2.5285	2.8594	4.3988
						2.9091	4.2291	2.8594	2.6279
						2.6457	2.5576	2.5697	8.2644
						2.9297	2.9297	2.6897	8.2508
						2.5626	2.6194	3.3685	5.1068
						2.6954	7.0062	8.1145	6.9771
						6.1285	2.5988	6.8102	4.626
						5.9794	2.7891	5.8885	4.2085
						5.1891	3.9188	2.52	8.1689
						2.1891	4.8291	2.1891	2.0897
						3.7782	2.2388	3.6994	3.9763
						4.0097	4.0594	3.6291	3.3685
						3.7491	3.0788	2.1891	5.6555
						4.8376	2.8594	3.1285	4.9079
						2.5697	2.0691	2.1394	5.4171
						3.4594	4.3285	4.0388	3.4885
						3.6376	2.7394	5.4788	7.6679
						3.3891	2.8594	6.8485	7.9576
						3.2194	6.1491	3.8194	4.3079
						2.4	7.2085	5.6194	9.4268
						4.1588	8.3674	6.3771	9.4173
						4.2085	2.04	2.9879	6.2563
						3.0994	4.4194	3.5588	3.0291
						3.2691	3.6497	3.7988	4.2291
						2.64	5.4582	6.3274	3.1491
						3.7782	7.2994	4.3988	5.1976
						6.8131	2.6485	3.3891	3.4885
						7.3285	4.8994	3.0057	9.6317
						2.8594	4.3285	2.9091	3.3891
						3.5879	3.2897	3.1491	4.0679
						2.64	6.6085	4.2788	5.8644
						3.1491	8.7274	3.7491	5.7153
						4.5472	2.4788	3.2691	6.9976
						2.4497	2.9794	4.2497	15.923
						2.3091	2.9794	3.9891	3.2982
						3.1491	4.0885	3.6497	6.0874
						2.718	2.7188	3.7491	12.5657
						3.2897	2.64	2.6194	2.3588
						3.5794	5.5782	3.5588	3.4388
						2.1891	4.1674	3.1988	5.0279
						5.466	3.8691	2.1685	5.1188
						3.4388	2.9879	2.5988	4.1588
						2.3794	3.5382	3.2982	3.1285
						3.2194	2.04	2.9588	5.1975
						2.5491	8.1976	4.8994	3.8279
						3.9394	5.3666	4.1879	4.5685
						2.5697	7.3576	2.9297	19.5316
						3.8982	5.7891	2.4994	3.2691
						2.0982	6.3479	7.7965	3.3685
						2.5491	2.04	4.6885	3.2691
						3.0994	2.0897	2.4291	2.2182
						4.2291	4.7382	2.4994	2.8679
						2.0897	2.9588	4.9576	2.7472
						2.478	3.6994	9.4765	8.0776
						3.5794	2.9588	7.1766	7.3782
						4.1297	2.7188	5.1685	4.0182
						2.3794	4.7588	2.1188	5.2474
						4.3285	3.2691	4.7374	3.0085
						4.2994	5.4291	5.1891	2.1891
						3.3394	4.7794	3.9891	2.6477
						3.7697	3.2897	4.5883	4.5351
						4.0594	2.5988	3.24	3.8336
						2.3297	4.8497	6.1782	2.8182
						2.2097	11.3262	2.6897	3.0994
						2.8097	2.1394	6.2776	3.9565
						3.9479	3.6994	3.4182	11.603
						4.1091	5.0691	5.8108	4.2085
						2.6897	5.6194	3.0291	2.6897
						3.0291	5.5697	8.6982	8.2139
						5.2388	3.0788	3.5588	2.6897
						2.3588	7.2291	2.7394	4.5685
						2.6194	5.3879	2.2097	10.9169
						4.6474	4.0885	3.6994	3.0788
						2.76	3.6994	2.1891	2.2097
						2.1394	2.52	2.6194	3.8843
						2.2594	4.2994	4.2085	4.2951
						2.4497	3.7697	5.6074	5.5569
						3.7491	4.3782	3.1576	2.0897
						2.4291	8.5165	2.3794	3.8074
						2.2097	6.7576	2.3297	5.7274
						2.52	6.4679	3.5794	4.1588
						2.4291	5.7685	4.3285	4.2574
						8.7068	3.0085	5.1394	3.2485
						3.5374	5.1394	2.6897	2.9091
						6.3479	2.6897	3.0291	7.1965
						3.6446	4.8497	5.7614	7.7979
						4.3782	5.2252	4.5394	7.1062
						6.2123	3.5588	2.4291	5.2559
						6.8982	3.5091	3.5091	5.6769
						7.4862	2.4994	4.2788	4.5493
						3.7654	2.5491	2.5697	3.72
						8.2971	2.5988	3.7285	3.6085
						8.7563	3.6085	5.0194	5.2885
						7.3541	9.7371	4.4691	5.0862
						7.9533	4.1588	4.0885	12.0096
						4.3782	5.9262	3.6291	12.6367
						11.2599	6.7371	4.3285	13.7965
						2.04	2.5697	4.2788	5.5079
						2.1891	3.0668	4.7382	3.4679
						2.4994	2.1891	2.2182	8.8971
						3.7576	3.078	7.8959	7.2171
						3.8854	3.9685	2.5988	2.5491
						2.7188	3.9394	8.4433	3.5382
						3.6369	4.9782	7.9079	3.5105
						7.3868	4.3079	5.3794	3.6085
						8.5662	2.3297	3.6085	4.7886
						3.1079	6.8194	2.4291	6.9771
						4.0097	5.1394	2.6194	3.436
						7.8884	4.5394	4.7588	4.7091
						3.6291	9.8691	10.4365	2.64
						2.28	2.3588	3.36	9.8776
						3.3394	4.2994	2.7188	8.0074
						2.2885	4.8291	2.7891	7.6885
						2.3297	9.0582	3.6994	5.8268
						3.1463	7.026	4.7091	5.346
						3.5851	5.4085	3.8691	5.5782
						3.0291	6.144	3.8897	7.1468
						5.0143	4.5685	3.0994	5.6776
						5.1685	4.8582	9.0582	5.9091
						4.6388	13.8512	4.0388	6.6874
						11.405	8.9382	5.1685	3.8485
						4.4194	2.76	4.0388	2.3091
						3.2897	10.2777	2.28	5.1188
						4.3285	8.6519	4.0388	2.0194
						2.88	13.2256	4.1588	3.5382
						4.6679	7.0474	3.0994	2.5491
						4.8668	6.5176	2.0897	5.5569
						3.5794	3.6497	3.4097	3.0291
						6.1662	4.5479	2.0897	4.9988
						5.9794	2.2097	4.0594	7.2171
						3.8485	2.3794	2.2594	6.8776
						3.8194	4.6757	8.5597	2.2885
						4.3868	3.2897	3.7754	3.9891
						6.9145	6.8776	9.6943	5.6627
						5.4788	4.3491	3.6291	2.3091
						2.7891	3.7697	6.3359	3.6788
						2.5491	2.9297	2.6982	4.8171
						2.9794	3.9188	3.2776	3.0077
						4.2582	5.7685	5.8097	2.2388
						6.6376	5.7129	2.4582	7.0268
						2.3091	3.4594	9.2236	5.28
						4.8994	2.6194	8.1771	4.5969
						5.4171	2.8594	4.2582	8.1359
						2.04	3	3.7277	5.1188
						2.2097	4.0388	4.146	4.4194
						2.0897	6.7242	6.8876	3.7782
						2.3091	5.0982	4.8446	3.1988
						2.5569	4.3988	2.1891	2.3794
						5.5774	4.8582	2.28	2.6691
						2.0897	4.2788	9.7654	12.5219
						3.9052	3.7697	2.0194	13.6423
						2.6477	3.4388	20.5129	8.2345
						2.2097	5.5285	13.3335	7.5685
						4.5113	12.8931	12.9351	5.0982
						3.3464	9.0943	14.9588	7.8433
						6.0582	5.3965	5.7188	7.0268
						3.5588	9.3274	4.6417	5.2679
						2.8097	5.4376	5.2566	4.8668
						2.3794	6.5674	2.4	5.2062
						3.1654	5.4376	8.0833	2.2594
						4.2788	5.8388	2.6954	3.5091
						2.7394	2.7188	4.4428	3.1782
						2.6194	4.9782	8.9439	5.8971
						2.238	6.5169	3.3685	7.0679
						2.3382	7.9953	5.2388	3.7988
						4.3072	2.5491	7.1148	7.5771
						10.8601	3.8194	7.0268	2.6194
						6.1809	4.9782	3.2194	4.4982
						9.4371	5.433	2.04	4.2788
						10.5626	3.9685	2.5931	4.9491
						7.2446	3.7491	3.6994	6.7491
						3.546	3.6788	2.956	7.5856
						3.2279	3.3394	2.0897	4.9285
						2.9794	6.0788	3.8194	6.0376
						4.3569	4.4194	5.52	4.3079
						2.5491	5.4788	3.24	5.9382
						2.2594	3.5091	5.072	4.3782
						2.1891	6.1988	2.7131	3.8279
						4.4279	6.9188	3.0263	3.4182
						2.7685	5.6485	3.8279	3.9479
						2.6897	2.4085	2.4085	2.5491
						3.8982	4.5976	2.5725	8.3048
						3.4388	2.4085	2.6897	6.7291
						3.9891	7.0559	9.394	2.3588
						2.52	2.2174	20.5163	5.7976
						3.3274	3.1285	6.9891	4.0765
						2.2885	2.6279	5.116	4.4776
						2.3091	5.6485	6.3657	4.1879
						3.7782	5.5754	3.9863	4.2085
						6.0737	5.9674	2.4994	10.8753
						6.6256	3.9685	2.2125	2.118
						4.9988	2.0691	2.2331	7.3371
						3.7334	2.9794	6.632	4.3868
						5.0571	7.1169	3.7754	4.9079
						6.93	3.2982	5.7685	13.0232
						7.5856	4.3988	3.0497	5.6485
						4.518	4.7794	2.7394	6.6171
						4.2085	4.6388	2.3297	4.4279
						3.6291	3.5588	3.0497	3.8691
						2.4788	2.5491	3.8428	4.9363
						4.4776	2.9297	8.4171	15.4686
						5.904	3.4097	3.8982	4.7879
						2.3766	2.6485	5.7394	3.426
						2.3297	7.3079	3.5297	6.9375
						3.5794	7.3697	2.4966	3.0085
						3.9891	6.4062	2.16	4.2085
						2.4994	2.5491	3.7228	2.1188
						5.2182	2.8182	4.396	2.8182
						2.76	2.3794	3.6731	3.0497
						2.2594	7.6971	2.4966	3.9479
						2.8594	4.8136	5.3091	7.9801
						6.2762	3.0574	4.7851	4.3285
						7.1588	2.1891	6.8308	7.3371
						7.3165	5.8474	3.9891	3.2194
						4.0182	5.5774	2.04	14.4838
						3.24	9.4971	2.0457	9.9856
						3.6994	6.8074	2.116	8.5389
						8.9957	4.3868	3.6	10.9456
						3.7646	6.0155	2.9091	6.9565
						3.1782	4.8874	2.88	16.7389
						3.5176	4.3079	2.6194	9.822
						4.7176	6.965	2.7863	5.4221
						2.0691	3.4182	3.1697	7.6353
						3.9394	3.1285	6.1285	5.3452
						3.3394	8.1771	3	4.4279
						4.6535	6.8982	4.8263	5.1642
						2.6074	2.4497	4.3257	4.0672
						2.4582	2.6194	3.5823	3.8066
						2.4788	5.8182	7.4017	6.2656
						6.8058	6.7868	2.7188	2.7883
						5.9439	7.5677	2.3531	4.4757
						2.4994	8.4582	3.5823	3.5091
						2.7188	7.8462	5.1423	3.0994
						3.6817	7.4982	2.8566	9.9274
						5.9382	9.4551	2.0166	10.6829
						3.2485	4.8291	2.4	6.0171
						4.9285	2.3794	4.2263	3.1697
						2.7685	2.8097	3.2897	5.6485
						4.6388	5.3879	2.4525	2.52
						3.2982	3.8194	8.2062	2.76
						3.8776	3.9685	2.52	3.5666
						3.9479	10.0679	3.5794	2.6897
						3.4679	5.5782	4.8291	3.0582
						3.0497	6.1491	10.2902	4.0388
						2.0691	12.8947	5.672	7.9576
						2.3297	4.9782	3.2428	6.8485
						3.6582	2.3588	8.3617	4.0474
						3.4679	8.2765	6.4623	5.8182
						2.8388	4.3285	4.0828	5.9091
						3.1285	4.1297	2.52	5.6485
						2.5491	4.3363	4.1823	9.2159
						3.7988	7.0097	3.1576	5.5782
						2.7891	2.4085	5.9879	6.0171
						2.52	2.4497	6.6874	5.9674
						2.6194	2.6194	3.2166	4.2376
						3.4594	2.6485	3.032	2.7891
						2.3091	3.0291	4.3754	4.3079
						2.1891	2.2594	5.4817	7.8951
						3.5091	4.0097	5.5285	5.9872
						2.2594	3.3394	3.4154	3.2982
						2.7394	3.6291	2.0897	8.8927
						3.1697	6.0462	3.1023	9.3771
						2.5072	4.4691	2.9823	4.6765
						2.4	2.8097	4.0097	12.9521
						8.9148	2.0194	4.1063	10.3256
						5.1891	5.2885	2.4994	8.0485
						4.8085	2.8594	6.6057	6.6291
						3.2194	2.16	2.6897	5.6279
						4.4194	3.9891	3.7023	6.9351
						2.4497	3.1988	7.4223	5.7266
						5.7771	2.76	4.9725	3.8982
						3.9557	2.4291	5.0194	7.3098
						4.278	3.5794	5.3794	6.0866
						8.2353	3.6	4.112	3.6788
						3.8982	4.4194	6.8457	4.8582
						3.3479	4.3285	6.573	7.5137
						3.3549	4.4691	3.2925	5.1685
						2.9382	3	3.2223	17.5682
						5.0776	6.6085	8.3617	9.8571
						4.0594	2.9794	5.8623	26.177
						6.0639	4.1297	3.2691	25.7174
						3.36	2.6897	2.9794	5.1685
						5.6485	12.2365	4.56	9.4154
						2.0897	11.3965	6.3657	10.6502
						2.28	5.192	6.1725	8.7891
						7.6353	3.2194	3.0291	6.5063
						3.2982	5.4142	3.5325	7.3491
						3.9685	3.4289	5.5782	16.7993
						3.1285	3.7463	4.8291	4.2263
						4.9988	7.1205	19.2753	4.0388
						3.8982	5.2665	4.9023	11.6308
						2.7657	3.6028	2.2097	5.2566
						2.2594	7.0914	2.3766	4.4925
						4.2788	6.392	4.7645	7.1091
						5.3176	5.7394	9.9948	11.7444
						3.6497	3.3423	5.6194	13.6775
						2.5697	7.2142	3.8954	3.8166
						7.56	8.1245	6.3423	4.9491
						3.8911	7.0971	4.5451	8.4057
						2.9794	7.6616	2.4263	6.0966
						6.3479	2.04	4.7354	3.6788
						2.8594	12.9472	2.5463	9.0874
						2.2097	8.8672	5.9823	13.1219
						2.28	7.0445	6.8017	3.1023
						7.6353	5.4611	11.9936	4.7808
						3.2982	4.3988	5.5285	3.7697
						3.9685	5.312	2.4497	3.3394
						3.1285	2.3297	2.4	5.8651
						4.9988	3.1548	2.1394	6.4417
						3.8982	3.2194	2.5697	4.8731
						2.7657	3.6497	5.0251	7.1617
						2.2594	8.2182	5.6428	6.622
						4.2788	8.3325	4.5628	5.0691
						5.3176	3.9188	2.16	5.5754
						3.6497	2.1366	2.4263	7.516
						2.5697	3.0497	2.0428	3.1697
						7.56	9.6376	5.1394	2.9091
						3.8911	2.2097	2.9766	8.2182
						2.9794	3.8691	4.4428	4.8554
						6.3479	3.3628	2.0194	4.2028
						2.8594	4.9491	4.8731	3.3188
						2.2097	3.6291	2.236	4.4485
						4.0182	2.04	3.9131	7.4514
						3.24	2.9063	2.1366	20.3098
						2.8097	2.9766	2.3297	21.399
						2.6485	2.4	6.8748	14.6691
						3.6291	5.9588	4.5657	6.0611
						2.0897	5.2594	5.1891	9.0582
						2.2885	5.9382	2.8388	18.0317
						7.5479	4.6154	4.7794	14.7607
						2.4788	3.1931	3.7491	14.3055
						3.0788	5.1742	2.5463	24.5108
						3.1988	6.4154	3.316	8.5548
						2.1188	6.0817	3.5297	5.8566
						2.4788	6.5879	2.5697	6.4914
						3.4885	4.5131	4.2788	3.1725
						2.9588	5.6485	2.9531	5.5491
						4.2291	2.3766	3.8428	3.6028
						2.2388	3.8485	4.7325	10.9605
						2.4291	3.2194	3.7228	6.9188
						2.1394	4.7382	4.3257	2.76
						2.6897	2.9297	3.1491	5.4199
						3.4182	7.4542	2.9297	3.48
						2.9588	4.5628	3.0994	3.9891
						5.2388	3.12	2.3766	2.0897
						5.0691	2.0457	2.2331	4.4691
						3.8194	3.8514	14.2971	7.1468
						2.2097	4.4897	7.1908	8.0059
						2.8097	3.9891	2.6457	6.4594
						2.16	7.0623	2.7366	8.4713
						2.8388	5.6982	2.88	7.7474
						5.1479	5.1131	3.1228	4.3023
						3.3685	3.1285	4.0182	6.5148
						3.8279	3.2223	3.4623	12.5851
						2.2097	3.3863	3.4828	13.8674
						3.6788	6.8982	2.6925	12.2358
						2.6194	7.0857	4.7297	14.1437
						3.6582	5.4497	4.5451	5.0428
						2.4994	2.9531	4.5188	6.4416
						2.8885	8.6748	4.5628	7.3165
						2.8679	2.9823	3.2663	15.3799
						2.718	5.2857	4.5685	16.6758
						2.28	7.8171	2.3766	16.5968
						2.9297	3.676	18.3657	5.3063
						2.2388	5.8651	3.7988	5.1771
						2.4994	2.4497	3.9366	2.7891
						2.1685	3.1463	3.5766	4.4542
						2.1891	2.4497	2.04	4.7233
						2.04	11.716	2.8097	2.6166
						2.6066	8.6357	6.752	5.3823
						3	4.0885	5.8623	9.9302
						2.2097	4.7851	2.6663	4.9463
						2.0691	7.2057	4.5394	2.88
						2.5491	6.9863	4.6885	33.4046
						6.7868	3.0731	4.3754	4.1823
						2.2594	6.7051	2.1891	4.0182
						3.4679	5.2388	2.7657	11.13
						2.8182	3.9863	2.9794	8.072
						4.398	4.7766	5.7188	4.085
						3.4097	2.3091	4.2028	6.1342
						4.7794	2.76	3.2954	5.5664
						4.2291	4.7823	2.76	4.5394
						4.0174	6.3217	2.04	3.2485
						2.7394	6.752	2.9325	6.5409
						2.6194	2.1366	3.1285	2.5257
						2.1394	3.3628	5.3908	3.8854
						2.9297	11.5257	3.9891	12.982
						2.2174	6.7782	2.9766	6.0699
						2.3297	3.6057	3.3188	13.7303
						4.4691	3.4594	2.76	3.2571
						2.7891	12.2279	2.52	4.5657
						3.4594	5.2211	3.7697	3.512
						2.2097	5.3325	2.3531	2.3297
						3.0574	11.5044	3.8925	11.0422
						2.7394	4.6417	3.6114	12.3781
						4.4485	5.9794	13.5039	8.432
						3.3394	5.3588	9.2599	9.648
						2.3794	4.5685	9.3068	6.796
						3.3188	10.9314	5.7891	5.6776
						5.1394	6.2428	3.8223	6.4125
						2.7685	4.32	3.7228	3.5615
						5.1394	3.1931	4.276	6.5839
						2.5988	10.2547	2.3297	3.5323
						2.8182	4.9697	2.8097	5.4114
						4.1176	10.7638	3.0788	10.9576
						4.8376	15.6902	3.6994	8.8445
						4.4485	34.2355	2.4994	5.4263
						4.2057	9.1371	2.5988	6.7228
						2.2097	9.9447	6.666	9.3976
						2.8594	18.4353	5.1891	5.6485
						4.2582	8.2239	7.4074	13.6971
						2.4788	10.2582	3.1285	15.2386
						2.2097	8.2005	5.4951	10.0828
						5.2474	2.5697	3.4814	13.0587
						4.9371	2.4497	4.8376	9.2017
						4.6765	2.6166	4.3491	11.1771
						2.1891	3.7285	2.6683	9.1314
						2.4	2.4	3.7491	8.6279
						2.7891	2.0897	5.6897	5.4788
						3.0582	2.4497	5.8679	5.6457
						2.16	5.5782	7.3662	4.7851
						3.1988	22.3136	5.7479	3
						2.2594	15.0433	5.1565	4.2966
						2.4085	7.4748	3.5588	3.316
						3.5354	16.516	5.4291	2.6663
						2.4994	22.2022	6.0376	8.4874
						3.9891	10.7496	8.4451	2.8828
						3.5794	2.9794	5.9674	2.76
						3.0582	2.4525	4.4769	4.2142
						3.2691	3.7725	2.04	5.7742
						3.9891	7.1674	5.0691	6.9245
						2.1188	2.2566	4.3491	3.5091
						3.9685	2.2097	7.5634	5.8971
						2.1891	2.0897	5.7479	2.4028
						3.5794	2.2594	5.2891	5.912
						3.3891	2.7891	2.8182	3.6
						5.2054	4.0885	6.1754	6.6171
						4.3157	15.3472	3.0369	8.4114
						3.4679	4.7468	3.2776	7.9222
						2.1394	10.3768	2.4994	3.7988
						2.6691	3.9217	3.3472	10.8171
						2.9176	5.4085	3.1491	12.6943
						2.3091	6.1868	2.4291	10.4862
						3.0291	4.7823	4.4691	2.2594
						2.3297	8.9631	9.3188	9.4651
						4.2497	4.8639	2.4994	8.8243
						3.9394	5.1394	6.8485	2.7451
						3.5879	4.7531	6.6582	3.6497
						3.3479	2.5988	3.6612	12.1603
						3.6291	3.7697	6.6874	3.676
						2.6691	2.7366	4.7382	3.6291
						2.28	3.0291	4.5685	3.2776
						2.8388	11.3645	4.4897	5.1479
						2.4994	12.0107	5.4291	5.3148
						2.8388	2.52	2.28	5.5052
						4.7297	5.956	4.7794	2.7657
						3.12	6.992	3.7285	3.7754
						2.4994	7.6594	4.0154	4.0054
						3.0497	10.9342	2.9091	3.1491
						4.8291	5.0223	2.0194	4.4143
						5.3879	2.28	2.2097	6.3508
						2.7685	3.3188	3.0788	4.7176
						2.7891	2.0897	3.1697	7.5685
						4.2085	16.5145	2.4788	3.2982
						2.9091	5.9531	5.9588	7.6417
						3.0994	6.676	6.0845	5.6942
						2.0194	5.5782	6.0454	4.1674
						3.3891	5.9354	7.5068	12.2365
						3.6291	3.4097	5.9382	15.0198
							3.6057	3.2251	16.729
							15.6519	5.8268	3.2251
							4.8817	5.806	5.0223
							5.4057	5.3254	2.5931
							4.3697	6.8769	2.4994
							9.1079	3.5091	3.12
							5.4525	6.6376	3.2428
							3.1491	3.2897	4.5394
							5.1863	6.3068	4.636
							9.3508	7.5274	2.5931
							10.729	5.1976	3.0291
							2.6663	5.0279	3.796
							8.8125	4.6885	5.4085
							3.0028	4.5188	2.6897
							4.4897	5.9794	2.64
							3.3366	2.7685	4.2582
							4.276	4.146	4.6885
							5.9879	4.9965	22.4866
							10.6125	5.106	2.9794
							5.2474	2.4994	5.7771
							2.5754	2.0194	3.24
							2.8857	2.7394	4.9157
							3.2897	3.4097	4.2263
							10.6062	2.7394	3.622
							3.1257	4.8291	5.7188
							3.6114	2.0194	8.8353
							3.916	3.4388	18.5784
							6.4388	2.5697	6.965
							5.0017	5.3246	6.9245
							8.4872	7.7759	4.3576
							2.6691	5.2388	13.9967
							2.4	5.6485	9.8392
							2.6897	7.0474	4.0679
							14.6159	4.5685	8.346
							4.4017	2.8097	6.6483
							5.5079	2.88	14.9531
							5.5228	3.8485	16.604
							6.2663	2.3297	13.3342
							2.3063	3.9685	8.6982
							3.7023	2.0194	8.6293
							2.2828	9.0531	9.4239
							2.8331	4.9491	11.1685
							8.4348	4.2497	13.7205
							2.4731	4.1794	14.2182
							3.6731	3.3188	5.6017
							5.1423	5.4376	2.8011
							3.2223	5.0691	3.7257
							2.836	4.2497	8.9325
							3.8194	8.7976	6.9891
							4.276	2.6485	16.8959
							10.1148	7.1879	14.586
							3.84	5.7771	6.6085
							4.2788	7.9747	2.9794
							6.1314	8.1274	10.6729
							4.5011	5.0691	2.836
							4.3988	6.4971	3.2954
							3.3217	8.6512	4.4954
							4.1091	2.7685	3.3714
							4.3079	2.0194	3.2166
							3.6291	6.3359	3.3628
							4.6566	6.5091	3.9891
							2.6166	5.8182	2.2594
							5.4497	4.1297	7.9711
							5.1245	2.7685	5.0485
							3.7725	4.1091	4.036
							6.2279	2.8097	3.992
							6.5354	2.0194	2.7685
							6.3948	3.1285	3.2897
							6.0376	2.5697	5.0457
							6.2925	6.0874	5.5576
							2.8331	2.3091	3.6
							7.5039	2.0194	14.0866
							5.1274	8.7153	4.8946
							3.6028	3.7079	2.8125
							3.2663	2.7394	2.8182
							2.5988	2.0769	2.6428
							3.2897	7.4585	4.5657
							6.6731	3.0291	5.8388
							5.4668	3.9685	12.5027
							6.9068	3.7079	8.2474
							4.1851	5.1976	8.0457
							2.4291	7.0291	5.8417
							7.1957	3.5879	3.152
							7.1666	3.5382	2.6166
							6.316	3.3863	4.7823
							15.1089	7.3285	2.1131
							8.8239	4.6885	3.0525
							9.0902	5.4582	3.4594
							8.1976	5.3794	8.6017
							8.0954	3.2691	3.1228
							3.7023	8.0485	3.2251
							6.6291	2.2388	3.5617
							4.1823	3.7782	8.3134
							4.2994	5.6074	2.836
							9.1371	4.5394	3.992
							3.6348	4.2574	4.232
							2.4291	4.1091	4.7617
							10.1056	6.5176	3.1257
							4.2085	4.7666	3.9863
							4.7091	2.64	2.6897
							4.6828	4.4982	3.0554
							6.1257	2.2097	5.4788
							5.7394	2.2097	6.436
							19.8419	7.9569	3.1931
							12.5936	3.6291	4.3988
							7.6885	3.7491	4.4485
							4.6097	4.9782	2.5697
							4.7766	3.8691	2.28
							7.9371	2.4788	3.6994
							2.88	4.2291	4.352
							9.9976	3.2194	2.2097
							11.3233	2.4	2.9063
							7.9342	6.6959	3.1782
							7.5856	2.8388	4.4691
							8.8971	2.3879	2.0166
							3.7697	2.9297	5.7274
							5.912	2.4994	4.6594
							10.4563	3.3479	3.5063
							9.1754	4.4279	5.6485
							2.6691	5.346	9.796
							12.7722	4.8788	12.2336
							4.4748	2.4291	16.5183
							30.3344	5.6776	10.1844
							7.5423	3.8279	4.8788
							5.1394	3.7576	4.1411
							4.3491	2.2388	5.9588
							11.1508	3.0788	2.6457
							2.4	3.3394	2.0166
							5.3382	4.4982	3.3366
							7.8376	2.4582	2.5931
							5.7245	6.9771	3.0263
							4.7766	2.0897	11.2125
							8.116	3.4594	5.8445
							6.6525	3.7697	4.6211
							4.9491	2.9297	17.3907
							6.7782	3.8194	15.9153
							4.3314	2.4497	13.1993
							5.9851	3.12	8.5342
							3.0817	7.0474	12.0334
							3.1725	2.52	14.6798
							2.476	6.1079	15.2684
							10.3782	3.6874	5.3382
							6.7988	4.9868	4.4776
							10.0445	2.9091	9.7335
							7.3023	3.5091	8.3077
							3.076	4.6388	6.8223
							2.3063	3.8897	5.2211
							2.64	2.0897	7.3662
							2.7188	2.0194	3.316
							5.4788	4.0388	6.4062
							2.4497	5.8054	4.6594
							4.8291	4.8085	4.5685
							3.7257	2.1394	2.2097
							4.4074	4.2994	12.3188
							4.3285	2.9091	3.5588
							6.4097	4.8737	3.0263
							3.8074	2.5754	2.28
							3.1988	3.5588	3.72
							4.712	2.1394	11.013
							4.8994	2.7394	3.1257
							4.0388	4.5188	2.3297
							7.8497	3.8691	7.516
							2.3091	4.9285	2.0428
							2.0691	5.4376	4.2348
							3.6263	5.2885	2.2566
							10.7759	3.5588	2.0897
							9.3287	3.1678	2.356
							8.3468	5.2566	8.9382
							7.6765	4.0885	7.4748
							5.7976	3.84	6.8762
							10.0466	3.7697	6.9039
							11.3347	3.5794	5.7508
							3.7697	3.1079	16.6019
							2.6897	3.4182	3.4125
							2.9091	3.5091	3.7931
							3.48	3.1988	11.2914
							9.7114	2.3091	4.0388
							8.7771	2.1891	3.6923
							4.8582	9.0362	10.2639
							6.0376	4.0182	5.1628
							3.6582	5.2182	4.2639
							5.3872	2.2594	3.0263
							5.4256	2.5483	4.0125
							5.0862	4.6388	6.4679
							2.7891	3.3891	10.1347
							3.6085	4.1297	3.2485
							6.6845	3.2691	3.9606
							5.3588	3.1491	4.7879
							5.8062	3.4054	2.5697
							3.7285	3.8954	3.4914
							2.8679	4.1588	6.7811
							2.706	4.6388	7.8199
							3.4686	2.2388	8.3205
							3.9188	4.6679	19.8525
							3.6788	3.5382	3.8251
							5.1274	5.7188	4.6765
							2.1394	4.3491	3.032
							5.7266	4.7148	3.2897
							10.0268	3.6291	6.1023
							7.5479	3.0085	6.7576
							8.4497	4.1588	20.9787
							6.8074	6.2563	4.7645
							6.1242	4.5565	3.8954
							7.9576	3.96	4.4925
							3.9976	6.5674	6.2457
							4.8376	2.0691	2.8623
							2.9794		5.3794
							2.0691		3.0497
							4.6885		2.596
							3.0943		4.9988
							3.6291		7.8611
							2.0279		4.2497
							2.2097		5.8445
							3.9068		3.9188
							6.9685		6.3685
							8.4668		5.2942
							6.186		7.8582
							11.1124		5.5371
							5.7557		8.6159
							5.0341		4.3228
							6.2074		3.5823
							4.8788		3.8428
							3.5879		5.9588
							3.9685		5.0166
							4.3929		14.7799
							4.4058		5.0925
							7.2668		4.9108
							4.6466		3.1257
							10.5249		3.9188
							10.4335		17.5157
							6.702		3.9394
							7.0207		3.7491
							8.2706		2.5491
							11.0314		2.9794
							3.5382		2.8097
							6.5751		19.7912
							3.438		15.5836
							3.1715		4.1176
							2.9588		10.7167
							4.2376		8.2912
							4.1169		9.3976
							3.8485		10.9129
							3.1988		7.6054
							2.7685		3.0582
							3.6497		7.5642
							2.52		4.5188
							3.4388		4.7588
							2.7479		2.6194
							11.907		8.3666
							3.7285		6.9677
							5.2971		10.2107
							4.5565		4.6388
							9.0248		4.1794
							8.7615		5.3674
							6.8571		4.0388
							6.2365		3.9685
							3.9479		4.5479
							2.8885		3.7988
							3.7697		6.3976
							4.4272		4.3491
							3.2194		7.626
							2.04		7.1674
							2.1394		7.9576
							4.9988		7.506
							4.2		4.1297
							3.0497		6.4765
							4.9988		5.1274
							3.8974		4.1666
							2.4788		2.4291
							10.7048		2.7891
							3.798		2.3588
							2.8594		3.2066
							2.0663		11.6159
							9.4182		4.9285
							5.0982		3.1988
							5.9879		4.2085
							7.0912		6.5011
							2.9169		2.5491
							3.6163		10.085
							4.1382		8.6159
							7.0345		7.2916
							3.7285		2.8679
							3.8982		3.4466
							3.9685		3.1782
							4.2376		5.8971
							3.4679		3.6376
							3.0874		6.6376
							3.2691		7.6286
							7.6679		4.6182
							4.518		7.0268
							3.1079		7.8788
							3.3394		7.9868
							4.1169		3.2194
							3.1079		4.6672
							7.7262		7.6885
							4.7794		9.2776
							3.8485		3.3685
							3.9394		2.6897
							7.3782		10.565
							6.0085		7.1468
							3.1988		7.5565
							3.1491		11.3553
							5.5576		6.3479
							2.9588		6.3479
							3.7018		6.1945
							3.9976		5.4291
							3.5588		3.36
							3.4679		7.5266
							5.4077		8.7536
							7.2994		5.4376
							8.9957		2.4
							5.4369		8.4496
							3.3685		6.0515
							7.1716		5.2672
							3.5872		4.7297
							3.8279		9.2527
							5.4596		7.0971
							3.8974		5.0915
							4.4485		3.6085
							2.2097		4.8847
							2.2388		8.4076
							3.0788		12.2947
							2.8182		6.0753
							6.8279		5.4474
							3.4182		4.2291
							3.8776		2.7188
							2.4574		4.6388
							5.6982		7.5976
							5.8062		2.1479
							3.4466		2.4788
							2.8174		4.1382
							4.7743		2.7685
							2.2097		3.96
							2.3794		6.0874
							4.9285		4.8959
							2.7479		4.2994
							4.1176		3.9969
							3.3891		7.5428
							3.3685		12.5432
							3.7988		11.2345
							5.3262		10.4939
							4.1262		5.3176
							5.5697		3.8272
							5.7394		5.0485
							6.8542		5.0897
							7.6353		9.3969
							2.2182		6.2074
							4.1872		7.565
							7.4279		5.9347
							6.9153		3.3188
							7.4683		3.9258
							5.4668		4.1879
							5.9169		6.6788
							5.5782		8.784
							6.8074		8.1626
							9.4559		12.5879
							3.8279		3.8194
							4.6679		4.2497
							10.0757		6.1165
							6.5965		5.3794
							5.5165		6.1868
							3.1782		3.6574
							2.64		6.7502
							7.1794		4.7382
							2.1394		2.2097
							5.3262		5.9417
							2.8097		12.0977
							5.8474		3.4466
							4.9937		7.5274
							5.2559		7.8753
							6.1079		4.2994
							5.4462		2.9169
							4.5323		5.5079
							3.8656		2.6485
							2.6563		4.4776
							2.7472		5.8268
							5.3374		3.7576
							3.0291		4.6971
							2.0691		4.4194
							6.2571		3.4594
							4.5188		5.9468
							4.782		6.1165
							6.8862		10.2462
							6.1285		7.8745
							7.6826		2.4497
							5.1565		3.8485
							3.4885		2.1394
							3.1285		5.7685
							6.264		5.1188
							4.986		2.3091
							3.5588		2.5491
							2.9382		6.4268
							2.7891		8.5242
							5.5093		5.1394
							4.8668		8.3347
							4.5969		3.6376
							2.5697		4.9079
							2.8885		5.2182
							3.6866		4.0971
							3.8054		2.6982
							4.0174		9.3068
							8.1394		3.1782
							4.2291		7.1949
							3.3188		5.0228
							2.5988		6.9856
							2.1891		4.2376
							2.6897		8.4582
							2.7891		4.9782
							2.3794		5.226
							2.9879		6.0788
							4.2034		11.3347
							3.8485		6.2279
							3.0994		4.9988
							2.5988		2.6485
							3.6291		3.1697
							3.3685		6.546
							6.1868		3.5297
							6.5588		5.3091
							6.1782		4.8715
							3.2485		4.5891
							7.9868		7.0474
							5.2182		10.7759
							9.3771		4.8462
							3.1868		4.4691
							8.8337		3.4174
							6.4062		2.0691
							2.9382		4.9782
							4.5685		3.9891
							4.5274		4.5976
							5.6776		6.4353
							2.1394		7.1965
							4.5969		6.3856
							5.3965		7.3371
							7.386		5.5576
							3.9479		8.9553
							3.0574		4.6885
							3.8074		7.9662
							5.2679		10.7424
							3.9274		6.2194
							3.3394		7.7468
							4.5479		3.6085
							4.9165		5.0769
							3.8974		8.645
							2.2594		6.1646
							3.1285		10.6746
							4.6182		6.8862
							2.5576		7.8874
							4.2668		3.6291
							4.9782		5.9091
							2.0194		3.6085
							4.158		2.3297
							3.0582		2.0691
							2.9297		7.9542
							3.12		6.4097
							5.6776		16.2668
							3.9685		4.3697
							2.9588		3.4103
							4.7297		6.5957
							3.4097		6.2485
							4.4485		9.5339
							3.5091		8.1557
							5.4085		9.2074
							9.1106		11.2403
							10.7732		4.464
							6.9068		3.4757
							5.9382		9.5949
							4.8788		9.3565
							3.2194		10.6636
							4.1382		2.9382
							6.7491		11.0279
							3.4885		4.3491
							4.3079		4.5685
							4.2291		6.0085
							7.6559		5.1891
							3.1988		9.9941
							5.1188		2.7052
							4.9576		7.1751
							6.4551		3.8074
							3.7697		5.1188
							8.0279		9.725
							6.5382		6.7988
							4.9662		8.373
							3.5176		7.2959
							3.3976		14.3759
							6.6959		9.1852
							7.5735		5.9879
							3.48		3.4466
							5.4497		2.5491
							10.1468		6.0951
							7.4485		13.205
							9.0185		9.4694
							5.7359		9.3933
							9.3355		15.1363
							9.9565		11.4221
							6.0291		3.6085
							4.7169		3.7569
							7.9371		7.146
							4.3285		14.5704
							4.2874		8.5491
							8.8147		6.1285
							3.9479		8.6776
							3.2194		14.603
							3.6994		3.0788
							3.2485		2.1747
							5.6648		5.2097
							8.3674		10.1262
							6.6369		3.7491
							4.8376		3.9472
							4.9072		3.5588
							3.744		2.1891
							2.0194		12.5553
							3.9068		9.5622
							2.7976		5.1755
							3.1072		5.0982
							5.6691		7.4357
							8.3751		4.2788
							3.9394		2.8877
							2.64		2.9808
							3.1277		5.7565
							5.5782		4.2085
							4.1872		5.8388
							4.8874		3.4182
							2.5988		4.9782
							2.0691		2.0897
							2.4369		5.4085
							5.3161		6.1662
							2.3297		6.4679
							4.6885		7.3945
							3.7079		5.1472
							2.4163		6.4388
							3.0497		6.6866
							5.8474		4.2788
							6.4268		4.2085
							3.5588		3.9188
							3.1285		4.2291
							3.5794		2.9588
							2.1394		3.6291
							2.7891		4.08
							8.0365		9.8074
							3.1569		4.8291
							2.4497		3.2485
							2.6272		2.4085
							2.76		2.6691
							2.3382		9.0376
							4.4897		11.5284
							3.6291		2.6485
							3.0994		4.3988
							8.6485		9.2811
							6.8982		9.2426
							4.8788		3.4388
							4.4485		4.1666
							5.5988		9.93
							2.7976		4.9988
							8.9339		3.5176
							2.1891		5.2182
							5.5363		4.4194
							3.4885		4.4776
							7.9342		2.7685
							6.5452		4.8085
							6.0085		2.7188
							3.0582		6.9068
							4.7091		9.6838
							3.7774		7.4571
							4.0388		4.0672
							3.5588		4.8994
							3.2897		3.7576
							3.2194		5.0691
							4.3782		6.3685
							3.3685		5.7565
							4.3285		5.8757
							3.0994		3.2691
							3.9394		3.0077
							5.4291		3.3565
							2.7394		5.6691
							4.3988		4.0182
							3.5297		3.8982
							2.04		6.0291
							7.4485		5.6485
							2.6897		4.6963
							2.7948		2.8885
							3.1988		9.4054
							2.3382		5.3091
							4.9285		5.5576
							7.2582		5.0691
							5.4788		5.4085
							4.8376		3.9479
							3.5864		3.7782
							6.2776		7.669
							3.4388		2.6982
							7.2462		4.8994
							5.1394		9.7603
							2.1685		4.506
							4.8994		5.4874
							4.2085		2.4994
							7.9242		2.5079
							6.0943		13.4066
							4.746		13.8274
							8.1266		7.2163
							5.7274		8.0648
							6.4315		5.9751
							8.7771		9.1285
							4.6885		3.2418
							3.9976		3.5658
							2.3297		3.5382
							3.3188		3.4466
							2.0272		2.28
							2.5072		3.36
							2.4788		3.8691
							3.0994		7.3576
							9.7953		8.5603
							5.1961		5.9759
							3.9188		4.9277
							2.8388		8.0725
							4.7382		11.7264
							2.4291		3.7371
							4.2866		2.8594
							2.7891		3.2761
							3.8982		4.7176
							4.6097		8.3141
							5.2963		4.7262
							6.7157		5.146
							4.0182		9.7704
							5.7976		2.3297
							2.7394		6.0369
							3.7988		4.398
							2.1188		2.8182
							3.3479		2.2594
							2.1394		2.6194
							3.1774		2.4582
							2.8679		3.9394
							3.0574		3.5382
							3.24		3.4885
							3.1654
							3.2769
							3.2279
							2.7052
