# Supplementary material for: Slik sculpts the plasma membrane into cytonemes to control cell-cell communication
Source: EMBO J. 2025 Mar 6;44(8):2186–210. doi: 10.1038/s44318-025-00401-8 (PMC12000455; doi:10.1038/s44318-025-00401-8)
Supplement: Supplementary file 7 — Source data Fig. 3 [file 44318_2025_401_MOESM7_ESM.zip › Fig3/Fig3B_quantif.xlsx]

## Sheet: Feuil1
Cytoneme number per cells			Cytoneme length
GFP	ConA		GFP	ConA
27	17		6.7931	5.5782
18	11		2.4731	4.878
24	5		5.2848	3.0497
20	8		2.2097	2.1394
30	11		3.8925	3.4594
10	5		3.0263	3.1697
20	1		3.6	2.8623
18	9		5.3354	2.28
27	21		3	4.4982
32	23		3.272	2.0194
53	20		2.5725	2.1394
23	6		2.6897	2.6954
11	16		5.5725	5.7685
24	9		4.6154	2.4497
32	25		3.0263	2.0691
35	14		3.36	3.4182
26	11		3.556	3.5297
23	6		2.4	6.9856
22	14		4.08	5.1771
36	19		2.5228	7.2994
29	24		2.2331	4.2737
34	32		5.7628	2.5988
31	21		3.2194	4.1674
26	15		8.6159	3.9891
17	30		2.3794	3.8485
33	19		3.1988	5.9483
33	21		2.64	5.9517
30	21		4.3228	2.2097
23	14		2.8857	10.6438
20	19		2.5257	4.0672
24	35		4.0097	7.5559
31	26		4.3491	2.598
32	10		2.116	2.2388
41	21		2.356	5.3588
28	6		3.84	2.8388
			2.8331	7.6765
			2.6954	5.9666
			4.5685	5.7217
			3.4388	3.6376
			2.5257	4.2788
			2.52	2.2388
			4.0594	2.76
			4.1794	2.3297
			3.3394	3.3586
			3.2925	5.4291
			6.2166	3.9891
			11.733	3.0788
			3.1697	2.3297
			4.0885	2.1274
			6.2982	3.0788
			5.116	4.0388
			2.4	2.4291
			2.2566	3.8485
			3.436	2.2885
			2.0166	3.3188
			2.956	2.4582
			2.7366	2.5844
			3.8457	3.0085
			2.476	14.0332
			11.0251	12.266
			6.9245	8.1952
			3.36	10.0919
			4.68	5.1472
			3.7697	3.2074
			3.316	10.0919
			3.48	8.165
			3.5063	16.095
			2.88	4.3491
			2.6663	6.2571
			8.7131	5.598
			5.2594	2.3794
			11.9496	7.1339
			4.7794	2.6194
			2.596	3.6788
			6.4828	4.6474
			5.7863	2.6485
			4.1354	2.3588
			3.8925	3.1491
			5.7685	2.9794
			3.24	3.0582
			6.3508	2.4497
			4.8291	2.478
			3.2897	2.0194
			5.8097	2.4
			3.2925	2.6691
			2.9091	2.8097
			5.7217	2.4582
			4.2291	2.3091
			2.7394	2.6897
			5.3794	3.3451
			4.0623	3.5297
			5.4085	2.6194
			4.3023	3.0994
			7.3988	4.2994
			3.3366	3.2897
			3.5091	2.2594
			5.3588	4.3285
			8.253	3.5588
			8.9382	2.6897
			4.0125	3.5794
			4.4663	3.0788
			3.9394	3.0994
			4.5423	2.4994
			3.4097	2.5669
			5.2857	2.4497
			5.4057	4.0097
			3.9394	3.2897
			2.4497	3.1988
			3.0263	5.3588
			2.1628	2.5988
			2.52	2.7685
			5.8125	2.2388
			2.8594	4.3697
			2.8097	3.9188
			2.4291	5.1479
			3.0291	4.0757
			5.4085	4.3569
			2.1131	2.6691
			4.1063	4.8994
			2.1366	4.6474
			2.5228	2.7891
			3.0497	6.7079
			3.6291	4.4485
			3.36	3.6291
			2.7131	2.3794
			3.2428	3.0788
			2.0897	2.9091
			3.0497	6.1917
			2.2331	4.7674
			2.7394	2.7394
			2.3297	4.2291
			3.2925	3.8194
			3.9891	4.2574
			2.3531	5.6648
			2.1131	4.2994
			4.0097	2.5988
			7.036	2.6897
			4.8057	6.1277
			3.4097	3.1491
			3.076	8.9674
			3.5531	4.6054
			2.0166	2.7685
			2.04	2.9382
			5.0428	5.1685
			2.5697	4.0474
			3.8897	4.6388
			2.9297	10.3971
			2.6663	7.7759
			2.4966	2.0414
			3.9891	2.0194
			3.7257	4.1176
			2.9794	2.4994
			2.7131	3.0788
			3.3423	2.5079
			4.8291	6.2485
			3.436	2.0194
			2.6897	3.8485
			3.1023	3.7491
			3.676	2.8388
			7.7411	2.4291
			3.3863	2.4291
			2.88	3.5674
			2.5697	6.4268
			2.9794	4.4074
			7.0445	3.3891
			3.6085	3.4885
			2.0194	2.8885
			4.8966	2.7891
			2.3766	5.6691
			2.9766	3.7988
			2.7366	3.4594
			2.3063	2.4497
			2.28	2.4788
			3.5766	2.9382
			3.6497	3.5588
			3.0994	3.9891
			2.836	6.6256
			3.4623	5.2139
			3.5531	4.8959
			3.4566	4.2994
			2.9297	5.0691
			2.6897	5.6982
			2.28	2.7891
			3.9394	2.9588
			2.6194	2.9588
			2.8828	2.3794
			2.8331	2.4497
			2.3063	6.0668
			2.4	3.9891
			2.9531	2.4788
			2.1394	2.16
			3.4097	2.2097
			2.8594	3.6291
			2.16	4.1674
			7.8611	2.4497
			4.9491	2.0897
			7.4251	4.6097
			5.6223	2.3091
			4.156	2.6194
			3.9863	2.7479
			6.9423	3.2194
			10.6296	5.013
			4.3725	4.2085
			7.396	2.3297
			6.0028	4.1588
			5.1891	2.6897
			3.0028	2.5988
			3.436	2.1394
			2.9794	2.4788
			8.2559	4.9136
			2.9794	2.0194
			3.8691	4.2994
			6.1725	9.3113
			2.3297	4.6971
			2.836	5.4971
			3.4885	4.8142
			4.2348	4.9314
			4.5976	2.8
			3.0497	4.6679
			3.1754	2.5491
			3.556	7.6757
			6.906	3.6994
			2.88	5.7068
			7.7382	3.3891
			6.992	4.8788
			2.2828	4.7091
			6.7662	2.0691
			3.2194	3.5091
			3.0291	2.9794
			2.0485	5.2182
			3.7576	3.5766
			6.1662	3.2194
			12.1662	3.6291
			5.4547	2.9297
			11.3785	2.9091
			2.6066	2.1188
			3.3052	3.3976
			2.5988	2.9588
			10.4072	2.0194
			3.8982	2.4085
			5.6442	2.5491
			6.5176	2.4994
			2.6691	2.8594
			6.0788	4.4485
			4.2788	2.4085
			2.4085	2.9382
			9.4345	2.9588
			9.3591	4.5188
			9.5152	2.9794
			4.5969	3.2691
			4.3988	4.7382
			4.2582	7.9782
			3.8074	5.2971
			6.5056	4.5565
			5.8912	3.9274
			5.2551	7.2446
			4.5771	2.64
			6.144	3.0582
			7.4571	5.3879
			3.546	2.8388
			6.7541	4.4074
			2.5782	3.6077
			2.6279	4.8668
			2.88	7.6765
			4.7965	6.2776
			2.3794	2.04
			3.4594	4.1674
			2.6982	4.2668
			2.7188	3.2272
			3.3976	3.3394
			5.0862	3.1988
			12.5452	2.8097
			2.3794	3.5382
			2.4994	2.5988
			2.4994	5.4291
			2.1394	7.8753
			2.5697	7.5274
			2.1891	2.7394
			2.8885	2.9794
			5.7274	2.7188
			3.3685	2.8097
			4.56	2.7685
			2.4085	2.7188
			2.04	2.2097
			2.2388	9.5674
			4.0097	4.4691
			2.3297	2.16
			2.16	5.2182
			2.7891	6.2648
			4.2376	4.4194
			2.9382	4.4982
			2.4291	3.0085
			2.1891	3.1285
			2.4291	3.0291
			2.4994	5.9354
			3.6291	5.4171
			2.8857	3.2897
			2.0166	2.4994
			2.8885	4.3491
			2.8388	3.1988
			3.5297	3.4388
			2.2097	2.4291
			3.12	3.1491
			2.2388	3.0497
			6.6582	3.2485
			8.5079	3.2982
			3.6788	2.8097
			2.4497	4.4897
			2.16	4.3285
			3.6291	2.4994
			2.6691	5.5079
			2.0194	2.1891
			3.3948	3.1697
			4.5188	3.9394
			7.5274	4.8788
			5.8885	4.3782
			4.0594	2.8885
			3.2897	4.4279
			4.2582	2.6691
			3.6497	2.9617
			2.7479	4.2376
			2.4497	2.1685
			4.5685	3.0994
			3.0291	2.52
			2.64	4.4691
			2.16	3
			5.7891	4.0097
			4.8994	2.0194
			4.2085	2.4788
			3.2691	3.1697
			7.9079	4.0765
			3.3891	6.6497
			3.6291	5.3879
			5.9957	4.6594
			3.2485	4.6963
			2.3588	6.5262
			2.2474	2.28
			7.4761	2.4994
			8.5285	3.6376
			6.0788	2.2097
			3.9976	2.1685
			9.8939	2.0982
			2.9794	4.0154
			3.48	3.9394
			3.8194	3.8691
			5.2388	5.8182
			3.5091	3.6994
			5.6982	2.0485
			4.2291	4.8582
			6.5879	2.6485
			7.5856	4.8014
			6.3394	2.5697
			3.72	2.6897
			3.7576	3.9479
			2.1891	2.4497
			3.9891	2.1685
			5.0485	3.6994
			2.9794	2.9382
			4.4897	2.04
			3.4182	5.3588
			2.0194	3.8691
			2.28	2.1891
			3.0994	3.9685
			3.2691	3.1988
			4.6885	3.1576
			5.5285	4.7297
			2.6897	3.7782
			4.7588	3.0291
			3.2897	2.2097
			5.0485	2.0897
			2.7891	6.9771
			3.0788	5.5988
			4.7588	8.1634
			3.9891	5.4376
			2.3091	3.1079
			3.4388	4.1176
			2.6194	2.8097
			2.3091	2.2182
			5.3176	3.6874
			3.5091	3.2982
			2.8097	4.9988
			4.6971	3.4388
			6.9238	3.3891
			6.2485	2.4291
			4.2085	4.1091
			3.8563	3.6291
			2.6982	2.3297
			3.4388	3.7483
			5.3382	3.3394
			5.7771	3.8982
			4.4194	3.8571
			5.4874	4.4897
			3.7491	4.6097
			2.0194	3.9685
			7.7246	2.4291
			3.2897	2.3091
			4.0474	2.4077
			6.3479	4.5891
			5.1976	2.2097
			3.2982	2.3794
			2.4	3.3188
			2.4582	2.16
			2.6194	2.0897
			2.8594	2.3588
			6.3188	3.5382
			3.8776	2.64
			3.6994	2.3297
			2.0897	2.1891
			7.7382	3.0263
			7.4279	3.2691
			4.3576	2.5782
			4.7382	2.1891
			5.1891	2.9794
			4.8085	3.6291
			3.4594	2.0194
			4.6594	3.0966
			5.2885	5.5285
			4.2788	3.3685
			2.9588	3.4885
			2.0194	2.1891
			2.3794	2.4291
			3.3891	5.6982
			4.1588	3.6994
			4.2788	4.4279
			2.1394	2.4788
			2.7188	2.9794
			2.16	2.4788
			2.0194	3.2691
			2.0897	3.4877
			2.0897	2.3588
			7.8874	2.9588
			2.9794	2.0194
			4.0174	4.9079
			2.7394	4.9725
			3.1491	2.9091
			3.7285	2.3091
			5.1685	2.52
			5.7976	2.2182
			9.605	2.0194
			2.716	3.6497
			2.5285	2.3297
			2.1394	2.4994
			9.906	2.8097
			2.8097	2.0897
			7.8462	2.8097
			8.8679	3.12
			2.04	2.88
			2.5782	2.4
			4.3782	5.5491
			3.0994	2.28
			3.5588	2.0691
			4.4194	2.0691
			3.1285	4.2291
			6.2485	7.2085
			3.7491	4.5188
			6.5674	3.7988
			6.5382	2.5782
			6.6668	3.8897
			2.9879	5.0194
			3.6	2.64
			5.4582	2.8594
			4.3491	2.2097
			3.4885	2.7394
			3.4885	2.0691
			5.8679	2.2097
			5.9674	2.1891
			4.3079	2.16
			3.8194	4.2497
			5.4753	3.3891
			4.5685	2.8594
			4.2582	2.0194
			5.1188	4.0672
			2.2097	2.2594
			3.3479	3.6291
			7.6971	2.5988
			4.7588	2.9297
			6.2074	2.6194
			2.7685	2.6194
			3.5297	2.4994
			2.9879	4.0388
			5.1976	4.0594
			2.4085	3.9394
			4.1794	5.2388
			2.4788	4.2497
			2.9382	5.1891
			2.4291	2.88
			2.4497	3.2691
			4.1794	2.28
			3.9188	3.72
			8.2054	2.8885
			4.5685	2.8594
			2.3794	3.9685
			2.5491	3.9891
			2.1891	2.04
			2.6485	3.12
			2.4788	2.6897
			2.04	5.2182
			3.1285	4.2291
			2.04	3.0291
			3.5297	2.5491
			3.7491	2.2388
			8.2268	2.8594
			4.4485	3.4097
			3.0497	3.8194
			2.9297	4.3079
			2.0897	2.6691
			5.0074	2.4291
			3.0994	2.16
			4.4974	2.04
			2.6194	4.0885
			5.5557	4.3491
			5.7976	2.9794
			5.9879	2.4291
			5.1969	2.9588
			6.1868	4.8788
			6.9316	2.52
			12.9813	4.1382
			4.4485	2.5697
			5.1549	3.5091
			6.1576	4.4691
			3.0497	3.3188
			7.4066	2.5988
			2.4994	3.2691
			4.8874	3.8485
			5.1217	2.3297
			5.7976	3.4097
			2.7188	2.9176
			3.1491	4.5274
			2.3588	2.8097
			2.4291	2.5988
			3.2691	2.64
			4.6885	2.6194
			5.9382	2.3794
			2.9382	2.2594
			3.2691	2.6691
			2.8388	3.9685
			3.9394	6.3188
			2.9879	5.0571
			2.4994	4.1091
			3.0291	3.2194
			7.6885	2.1891
			6.666	3.8691
			3.4877	4.2497
			3.8691	2.4
			2.7891	2.8097
			2.64	2.6897
			3.3685	3.8691
			5.3879	2.3091
			2.28	3.1285
			2.2097	3.3394
			3	2.28
			5.3091	2.2594
			4.2994	2.6485
			2.7763	2.3091
			2.5697	2.1394
			3.7491	2.3794
			2.7188	2.1891
			4.3988	2.6897
			4.5685	3.1988
			3.0291	3.7491
			3.1491	3.1576
			2.9091	2.3794
			5.7565	2.8097
			2.16	2.4
			3.8691	2.7394
			3.2982
			4.0885
			3.1285
			5.5782
			2.5491
			2.4788
			6.1285
			2.5285
			5.2268
			3.5091
			4.6594
			4.2291
			2.0691
			12.5929
			6.4765
			3.9891
			3.0291
			4.7382
			3.3685
			2.8097
			2.0897
			4.4485
			2.0897
			3.0994
			3.7988
			3.3274
			4.0594
			2.5491
			2.04
			7.1965
			3.1774
			6.9068
			3.8143
			3.8982
			3.0376
			4.7468
			2.2594
			3.36
			4.2291
			3.2691
			3.3394
			5.1188
			3.8982
			4.2582
			3.8485
			3.2691
			4.3697
			4.0388
			2.4291
			2.1685
			5.2679
			5.0982
			3.1491
			2.6691
			3.6994
			3.2691
			6.7988
			2.2097
			3.12
			2.3794
			2.9091
			2.7891
			2.0897
			3.0788
			4.68
			4.6814
			7.9165
			6.3755
			6.3565
			4.3277
			5.6434
			2.0897
			4.3079
			3.4679
			3.7285
			4.0885
			4.2085
			2.0194
			3.5382
			4.1588
			5.6982
			2.3297
			4.08
			7.2171
			3.2194
			2.5988
			2.4994
			3.7576
			2.0897
			3.7491
			2.7891
			3.4097
			3.4594
			2.7394
			3.3891
			2.64
			3.2769
			2.9091
			2.5491
			2.7891
			2.9794
			3.6497
			2.9091
			5.1891
			3.0994
			5.5576
			2.4085
			3.2691
			2.1394
			2.6194
			2.0897
			2.4497
			2.16
			2.1394
			2.4582
			2.3794
			6.2982
			4.5891
			2.4
			4.7879
			3.3976
			4.8582
			2.9794
			2.7891
			3.4388
			2.3091
			3.3479
			2.4291
			4.3988
			2.4994
			3.8897
			3.1491
			2.8097
			4.8291
			2.3794
			3.5091
			2.4291
			2.9794
			2.8594
			5.0194
			4.2085
			3.5297
			3.8691
			3
			2.5697
			3.5879
			3.4679
			4.4485
			2.2594
			4.0097
			2.0194
			4.5479
			2.6194
			2.7685
			3.2194
			2.3091
			3.0291
			3.4594
			2.28
			3.4097
			4.6474
			3.0994
			3.9394
			4.8462
			9.4559
			7.0388
			2.9794
			3.3891
			2.0897
			3.4885
			4.2788
			5.8388
			4.6885
			2.2594
			2.8885
			5.4874
			2.4497
			4.0388
			3.0291
			9.3479
			4.8085
			2.7188
			2.5988
			3.1988
			4.1794
			3.0788
			3.3891
			2.2097
			2.6897
			2.4497
			3.0291
			2.16
			3.5297
			2.6485
			3.0788
			2.5491
			2.0954
			3.6085
			2.6477
			2.6485
			2.7685
			3.0058
			3.3394
			2.7891
			3.1491
			5.1479
			4.0885
			4.9285
			4.9285
			3.2691
			5.0897
			5.1479
			3.5091
			2.9794
			2.16
			2.28
			2.88
			4.0594
			5.6982
			2.8097
			2.6194
			3.4594
			7.0182
			3.84
			4.6594
			2.0897
			2.7394
			2.76
			3.4594
			4.9988
			4.8085
			3.2194
			2.52
			2.2594
			4.0594
			2.2097
			2.6897
			2.28
			2.7274
			2.8885
			2.9794
			2.16
			3.3188
			2.958
			3.2691
			2.76
			9.8279
			2.8594
			3.6788
			3.7491
			7.8582
			2.2594
			6.7079
			3.2897
			2.2097
			3.0788
			3.7988
			5.4874
			4.3988
			4.8582
			3.9394
			2.7188
			2.8594
			5.0485
			6.1782
			3.3188
			2.6485
			2.8594
			5.4788
			3.9394
			2.1394
			5.5782
			3.8279
			6.1782
			2.7685
			5.6485
			3.6291
			4.8582
			8.4874
			2.1394
			2.9588
			2.8097
			3.0291
			6.4971
			3.9891
			3.6582
			5.8679
			2.9091
			4.0388
			3.5297
			3.4594
			5.3176
			4.1091
			5.8182
			3.0291
			5.1771
			2.0485
			5.7685
			2.4497
			4.8788
			2.4
			3.7988
			6.4857
			5.1891
			10.3079
			3.8691
			5.9254
			2.3794
			5.0571
			3.9188
			7.3868
			5.3224
			4.5976
			2.1188
			5.1479
			6.9068
			5.9674
			3.7285
			3.6994
			3.0994
			7.3079
			3.5382
			3.3472
			3.9976
			6.2982
			4.7879
			2.5697
			4.3697
			4.3988
			6.5091
			3.2691
			5.6691
			3.8194
			4.1794
			4.1091
			5.1188
			4.9782
			2.16
			2.4497
			2.1394
			2.52
			4.0388
			2.1394
			4.4691
			2.6897
			4.5976
			2.1394
			2.0691
			2.52
			4.6046
			4.1588
			3.9891
			2.76
			3.1697
			2.5285
			2.3794
			2.1394
			2.16
			2.4788
			2.5988
			2.6982
			3
			2.1891
			5.1479
			4.9988
			4.2291
			3.2691
			4.5188
			2.5491
			2.8097
			2.9091
			2.8679
			2.4085
			2.8594
			3.796
			2.3091
			4.4982
			2.9297
