# Supplementary material for: Slik sculpts the plasma membrane into cytonemes to control cell-cell communication
Source: EMBO J. 2025 Mar 6;44(8):2186–210. doi: 10.1038/s44318-025-00401-8 (PMC12000455; doi:10.1038/s44318-025-00401-8)
Supplement: Supplementary file 7 — Source data Fig. 3 [file 44318_2025_401_MOESM7_ESM.zip › Fig3/Fig3C_quantif.xlsx]

## Sheet: Feuil1
Cytoneme number per cells				Cytoneme length
GFP	MoeTA	MoeTD		GFP	MoeTA	MoeTD
24	21	7		4.5891	5.0279	3.1051
23	21	8		2.7394	6.9479	2.0897
17	22	12		3.6994	3.6788	3.0994
29	49	20		4.1297	2.4788	2.7891
34	48	30		2.1394	3.2691	2.6769
20	38	12		2.8097	2.7479	2.6194
45	32	6		3.2897	3.9188	3.8194
29	27	19		3.4182	3.2194	5.04
21	32	30		3.2897	4.2788	2.3588
23	34	6		3.2897	4.942	4.4776
28	35	19		3.4885	5.0485	2.4085
19	27	21		2.4994	5.3588	2.76
22	42	29		3.5588	2.2885	2.6897
16	38	28		2.4497	2.2097	3.5297
15	37	37		2.6691	2.88	2.6194
12	37	36		3.4594	4.0097	2.4
19	17	38		2.2097	2.9297	3.9188
29	33	44		2.0897	2.5697	2.5491
10	32	14		2.2594	3.2691	2.5697
20	34	11		2.16	2.6485	3.9274
16	37	14		2.0982	6.3479	2.5285
20	25	19		3.3685	10.3371	2.9297
26	34	19		2.8594	6.6582	2.9879
24	35	18		3.1491	3.5382	4.5188
37	31	17		3.4097	4.4982	2.2594
22	17	12		2.3382	2.4994	2.1891
20	17	24		6.2691	6.2982	2.3091
15	30	18		3.9685	3.4097	3.6788
18	26	15		3	4.8291	5.0194
35	45	18		4.3285	7.5068	2.1891
25		10		3.7782	2.4497	2.9588
26		6		5.6776	2.9588	2.6194
32		25		6.2279	3.436	2.0691
25		20		8.2765	4.1794	2.5277
31		10		6.125	3.5794	2.52
21		14		2.04	4.0885	2.8097
29		15		4.8788	2.0194	3.36
30		9		2.4788	2.8388	5.6485
22		8		3.7079	3.8776	2.2097
31		12		3.5794	4.6679	3.7491
				2.9879	2.4788	2.4994
				6.8571	2.2097	2.6897
				2.2097	4.9285	2.5491
				2.2182	5.2268	2.04
				2.4291	3.9685	2.0194
				6.2982	5.6074	2.0897
				3.0291	2.6485	2.7394
				4.4272	4.9576	3.1697
				3.1697	4.6174	3.9536
				4.1794	3.1576	2.0194
				7.4357	2.8388	2.4788
				2.6691	3.1868	3.7491
				2.2097	4.8376	3.4885
				5.6279	4.0679	3.4097
				3.1697	2.6485	2.6897
				3.6582	4.7851	3.0994
				2.4291	8.8224	2.0194
				3.3451	2.0194	3.6291
				3.7051	2.9588	2.1188
				3.196	2.5491	2.52
				3.4885	5.2594	2.7394
				3.1988	2.2388	2.0897
				4.9079	2.1891	2.52
				2.5491	2.5285	2.5697
				9.3479	3.5091	2.4994
				2.4994	3.6554	3.8897
				4.0679	3.1285	2.0194
				4.7176	3.8194	2.0691
				3.1257	4.1645	3.1782
				4.44	2.9588	2.1394
				3	2.3794	3.3657
				4.5479	5.9794	2.8594
				4.5188	3.9479	2.3297
				4.3371	2.7685	3.7782
				3.7697	2.5697	2.4497
				6.8571	3.7988	2.9794
				2.64	5.7068	2.76
				2.88	3.2194	2.7188
				3.7988	2.2594	2.0897
				4.9072	2.28	2.52
				3.1079	2.4994	2.0897
				6.1782	2.3794	2.64
				6.0291	2.1891	3.6291
				4.3988	2.0897	3.5091
				3.4679	2.2594	2.2594
				5.9382	5.0571	2.3297
				2.4788	2.0897	2.1394
				4.2291	2.3794	2.5697
				2.3091	2.5491	3.0788
				3.2194	2.7188	2.7891
				2.3091	3.0994	2.04
				2.4788	2.9794	2.52
				2.2097	2.3794	2.5697
				6.1491	3.8691	2.0663
				4.1382	2.0194	2.64
				4.8085	2.4	3.0994
				3.4885	2.3367	3.6788
				2.5697	3.2194	3.1988
				2.3297	2.1394	3.5297
				3.5382	2.8388	5.9879
				4.9782	3.1569	3.5176
				2.2388	3.0858	4.1879
				2.2097	4.1091	4.2085
				2.04	3.0994	2.9766
				3.5382	4.1297	2.9588
				3.6497	2.4291	2.6897
				3.5794	2.3794	2.2594
				2.1891	5.1891	2.5491
				2.0194	2.2885	3.0497
				2.04	3.5382	2.8594
				2.4497	3.0994	2.3297
				2.7188	3.6497	3.7782
				2.8097	2.1891	2.9091
				3.8691	4.2994	4.2788
				2.1394	3.5091	7.1176
				2.1188	2.7394	3.7782
				2.76	4.1091	3.6994
				2.4	3.7491	2.6982
				3.0291	3.9188	2.9674
				2.6485	3.3188	2.2097
				2.8474	3.6085	2.5491
				2.28	4.0388	2.1394
				2.6897	2.64	2.4497
				2.3297	2.4994	2.5697
				2.5774	3.3976	2.52
				2.0194	2.04	3.0291
				3.4182	2.8679	5.1479
				5.7188	3.9188	4.5685
				2.1891	4.9371	3.0845
				4.2574	3.7491	2.16
				8.3666	4.2497	2.8885
				4.0182	4.8291	2.7394
				3.2974	3.0291	2.4
				5.5782	3.0788	2.5697
				3.3891	2.2594	3.6291
				2.3872	7.0345	3.0291
				4.4563	3.1491	4.5351
				6.7165	3.3755	3.5382
				4.2788	3.0994	2.8672
				3.2279	2.7394	2.5988
				5.4376	2.3297	2.7394
				2.4582	2.3879	2.1685
				3.0574	4.2	2.5697
				2.8388	6.5048	3.9394
				3.3976	3.6582	3.8897
				3.9891	2.04	2.4291
				2.9297	3.6369	2.0691
				4.6268	2.7188	5.2182
				2.28	2.1394	3.2691
				2.3794	2.2594	4.5479
				2.9091	2.52	4.6097
				3.3188	3.6788	2.4263
				3.8691	3.5297	2.6194
				2.3297	2.3297	3.436
				3.8691	2.2594	2.4497
				2.76	3.6582	2.1423
				4.2291	2.2594	2.28
				2.2097	2.6194	3.3366
				5.5491	2.3794	4.0125
				3.9685	2.04	3.3891
				3.1988	2.8097	2.6691
				3.2897	5.9176	2.1863
				3.2897	8.6038	2.4028
				2.5491	4.1879	2.0691
				2.5491	2.4497	3.1697
				2.0194	3.6788	2.4966
				2.52	2.9879	2.4497
				2.1394	4.7091	2.3588
				2.2097	4.2291	5.3588
				2.3091	2.2097	2.8097
				3.6291	5.3091	4.396
				3.6994	4.3491	3.3628
				2.5988	5.9588	2.28
				2.3091	5.6045	2.6194
				2.2594	2.3794	3.5794
				6.9188	7.0182	2.4263
				4.1588	2.8388	3.0731
				3.0788	2.0897	2.7657
				2.3794	4.3697	2.1131
				4.2788	12.0635	2.76
				5.1891	8.0571	3.4594
				2.5697	8.7685	2.3766
				3.4388	5.5285	2.64
				4.6594	3.2485	2.1863
				3.0291	5.0074	2.3063
				4.5394	3.0994	2.1131
				2.6194	2.6691	2.3297
				2.6897	2.2885	3.0994
				2.9091	3.4174	3.5794
				3.5382	2.3588	3.36
				6.0085	2.6897	4.4925
				2.3297	5.2877	2.6925
				3.0788	4.4663	5.4582
				4.2497	2.5697	4.6623
				3.0497	5.2182	3.6994
				3.7491	4.1588	3.4125
				2.7394	2.1394	3.7257
				3.0497	2.9658	2.4
				3.0291	3.12	4.8263
				3.0497	6.3188	2.4
				2.6485	2.5774	4.9023
				3.9976	2.6279	2.4497
				5.9879	2.6194	3.2428
				2.0691	6.8074	2.4966
				2.2097	3.8691	5.0925
				2.7891	3.1285	3.36
				3.6085	3.5297	2.16
				3.7576	6.4474	2.2566
				3.9068	3.0291	2.2331
				3.24	2.3091	3.2428
				5.3176	2.9879	2.5023
				5.1557	3.2194	2.4263
				4.5685	3.3685	2.3766
				3.9394	4.9988	3.076
				4.2994	2.0691	3
				3.5794	4.8874	2.6897
				3.1697	6.7285	2.8331
				3.0497	3.4388	2.0691
				2.2097	4.7588	2.28
				7.472	3.0574	3.0497
				7.2788	2.0194	2.3063
				5.3908	5.0477	2.4966
				3.24	2.5491	2.236
				8.1068	4.4571	2.2566
				7.9079	3.5382	3.076
				2.6428	3.4388	2.1131
				5.4554	3.6994	2.7366
				3.72	2.6897	2.04
				3.5588	5.4866	3.6291
				2.7394	3.4885	3.1228
				4.036	4.1588	2.2594
				3.9394	7.2582	3.2194
				4.1091	2.2594	5.9823
				6.4594	5.1891	2.8828
				2.0897	5.8402	5.1863
				2.2097	4.9988	3.2925
				4.5188	2.0485	3.6291
				8.116	2.6897	3.0497
				3.4594	4.7794	3.1931
				2.7891	6.8982	3.12
				2.5697	4.5188	2.9297
				2.5697	2.9297	2.1394
				5.6457	3.0497	2.4291
				2.4994	2.6194	3.5766
				2.3794	4.2291	2.5697
				2.8097	2.1394	2.52
				2.0428	2.04	4.5657
				5.2828	8.9139	2.4028
				3.4097	2.7685	2.1366
				3.9366	2.8594	2.6194
				3.2166	6.9771	2.9531
				5.2857	5.6074	5.4028
				6.2457	11.3901	2.16
				3.392	3.8485	2.7366
				6.3423	5.3588	3.1463
				5.6223	2.0982	2.1628
				3.6525	3.12	2.4731
				4.5451	2.6485	4.2525
				3.1257	5.7479	2.2331
				2.3297	5.8466	4.5217
				2.956	6.8862	2.5988
				2.9766	3.666	6.9685
				2.5931	7.7139	5.3843
				2.2566	5.0776	5.1657
				3.9188	3.4885	2.8331
				7.8142	3.1697	2.04
				5.4057	2.2097	2.7891
				3.3863	2.9588	2.5491
				5.9091	4.4691	3.2663
				3.8194	6.9479	3.2194
				4.68	6.1079	3.0291
				8.8417	2.7188	5.9794
				3.3628	4.3697	2.7657
				2.28	3.6788	2.5782
				2.0428	4.758	3.24
				2.8388	6.6454	2.6663
				3.3863	6.1868	2.7628
				4.5188	5.6349	3.7491
				5.552	3.3863	3.8663
				2.6691	4.7588	2.8097
				2.16	2.9879	3.4885
				2.7366	5.9879	3.9451
				2.9325	2.2388	3.9891
				3.8194	4.4761	4.3697
				4.396	5.0677	3.4828
				2.3091	2.0691	3.4828
				2.8097	5.2268	3.4097
				3.4125	4.866	3.1023
				3.6525	4.5771	2.0663
				5.7366	3.6668	2.6663
				6.316	4.8348	3.9394
				8.7685	3.0497	3.2897
				4.3988	3.4885	2.4731
				6.0582	4.6885	2.2594
				4.472	5.2182	3.6263
				2.9531	5.9374	2.3531
				2.4731	3.6788	2.5725
				3.5794	2.88	3.8223
				4.5863	5.2971	2.1394
				2.7423	2.9091	3.0028
				6.9011	2.6982	5.0457
				5.8417	3.3891	3.6525
				4.32	2.5697	4.0828
				2.5697	3.7782	4.3988
				5.8594	3.0291	6.6788
				3.5063	2.7891	3.0057
				3.3394	2.3091	2.3325
				5.8942	2.8388	4.6857
				4.3257	2.4376	6.5993
				3.2663	2.0761	3.1725
				2.1366	4.1091	2.7394
				3.7463	2.4866	2.64
				2.7863	3.6582	3.2897
				2.5228	3.5588	2.9588
				5.0925	4.32	2.5463
				2.4	3.1079	2.1863
				4.8497	7.6474	2.64
				2.2097	3.5382	3.9891
				2.1891	5.9091	4.1063
				4.2	2.3588	5.312
				4.7588	2.3091	3.96
				4.8085	2.2097	3.568
				4.0097	2.0485	3.1697
				3.6994	5.1394	4.2731
				2.2594	6.7754	3.3891
				2.4923	6.9188	2.0663
				2.5285	5.4788	3.9423
				2.16	4.6097	2.04
				2.1685	5.8417	2.5697
				2.9588	2.1131	2.9297
				3.9891	2.4	2.4263
				8.9674	4.9228	2.1863
				11.5276	6.8194	5.5988
				4.7794	5.2623	3.1931
				3.9188	2.672	3.4097
				4.2788	4.1091	2.476
				8.4547	5.4057	2.7131
				3.0788	2.8566	2.7863
				3.4877	6.6028	2.7394
				3.3188	4.0594	2.3794
				2.8388	2.8097	2.64
				5.0485	4.9931	2.0194
				3.9891	5.0223	5.3794
				2.4994	2.52	2.9297
				4.2085	4.2497	3.6
				5.3674	4.6885	3.9628
				4.0885	2.0194	2.7366
				4.2788	2.2566	2.5491
				3.24	2.9297	2.7394
				3.3657	2.1131	2.16
				4.1468	3.2457	2.9297
				2.9588	2.4497	2.3091
				2.3091	2.0166	2.04
				2.5988	2.64	4.2788
				2.1891	3.4097	2.5697
				2.2388	2.1891	2.0897
				3.8897	2.8331	2.4
				3.7285	2.64	2.3091
				3.5382	4.9988	4.2817
				4.3576	3.2457	5.4057
				4.1794	5.6457	2.3766
				3.1285	4.2966	6.1491
				5.2885	5.5839	2.52
				5.3879	7.156	4.756
				4.5891	3.24	2.9297
				7.9079	5.2097	3.0731
				6.8074	2.6897	2.0663
				7.3314	3.556	4.3228
				5.2182	2.2331	3.6
				4.1794	3.2166	4.0417
				5.7891	2.716	4.2028
				6.2074	3.24	4.2263
				3.6291	6.0554	6.1023
				3.4388	5.4291	2.476
				4.2085	6.3657	3.2194
				5.3382	4.6097	2.3766
				4.0388	3.1725	2.5463
				4.2874	3.8897	3.1228
				3.5588	2.4731	3.4566
				3.24	3.7988	2.28
				3.1988	2.4966	2.0897
				3.2897	3.1697	2.6663
				2.8182	5.0194	3.1228
				5.0982	4.4166	2.28
				5.4951	6.4857	2.9325
				4.5351	5.0457	5.2594
				2.8097	10.5714	4.9228
				4.1091	5.1394	4.9463
				5.6769	5.116	3.1697
				9.2776	6.512	2.3766
				3.3394	2.9297	2.52
				5.8182	3.6028	3.4125
				3.0497	2.956	3.3891
				4.5274	2.04	3.4594
				6.0376	2.8828	2.2097
				4.9782	7.0885	2.6897
				3.5091	5.1714	2.7891
				5.4582	3.8017	2.4497
				2.0272	3.5531	2.28
				5.3965	4.4925	3.1285
				4.5699	3.6028	2.6485
				9.1824	3.2897	3.8776
				2.8097	4.996	3.2194
				7.6551	5.2828	2.8097
				6.8954	4.5891	2.28
				5.1188	6.752	2.7891
				2.0897	4.7354	3.0263
				5.2388	8.6954	3.8194
				3.96	6.4885	3.0028
				7.5848	3.076	2.116
				4.0594	4.6679	3.9628
				3.4097	4.0388	3.0028
				2.0485	7.352	2.3297
				2.76	4.3257	2.1366
				8.4462	4.5891	3.0028
				4.8291	11.3205	2.04
				3.4885	2.5697	2.16
				2.6691	4.4194	2.64
				2.7394	6.2428	2.4525
				2.9091	5.5782	3.4594
				5.5072	3.6191	2.1863
				2.1685	3.7491	2.4
				5.3674	2.04	2.28
				4.0971	4.5976	2.2828
				3.426	3.9188	2.6457
				5.1976	3.5297	2.4497
				5.2885	3.5879	3.7228
				4.4058	4.4485	2.9297
				2.7891	4.8994	2.2566
				3.8982	4.8497	2.5697
				7.3285	4.3023	2.1366
				7.3576	2.1394	2.2566
				7.085	2.9766	3.96
				4.0388	4.0828	2.16
				5.8182	4.516	2.1131
				7.8959	2.3794	3.5794
				5.8885	4.6828	2.1863
				2.2885	5.5491	2.0194
				4.2994	2.5988	2.1863
				9.1868	2.1394	2.28
				2.1188	2.9091	3.796
				3.9685	2.4497	2.956
				7.0757	2.2828	2.88
				5.5157	3.12	2.4263
				3.2194	4.1297	2.2331
				4.3491	2.1366	3.2925
				6.2485	2.0166	2.6925
				2.9794	2.3766	2.04
				5.5051	2.9297	2.2828
				5.0691	2.6428	2.4
				3.6376	2.0897	3.36
				2.2097	3.9657	2.7131
				2.2097	2.8331	2.1394
				2.3091	3.2663	2.9531
				2.9794	2.2623	2.16
				4.3782	2.04	2.0897
				3.5382	2.3325	2.4028
				5.826	2.2097	2.3297
				5.8679	2.2828	2.16
				5.2388	2.0691	3.5794
				2.1394	5.476	5.7394
				4.2582	2.4966	4.9257
				4.1345	3.7697	2.5228
				2.6691	2.4057	2.6457
				2.2388	2.1863	5.2388
				4.6743	2.3794	5.9325
				4.8171	3.9472	2.16
				2.9297	3.0731	2.0251
				5.9468	4.0857	3.2223
				2.8679	3.4885	2.7863
				2.04	6.2017	4.2263
				3.8691	3	3.2897
				3.6	2.5931	2.76
				2.28	3.4331	4.3257
				2.64	4.5394	5.5988
				2.5988	4.9228	3.5063
				3.7285	10.4336	4.2994
				4.2291	6.3657	2.5697
				3.3891	7.1823	6.4388
				3.9685	5.1628	2.4057
				3.24	7.3754	2.4994
				2.3083	9.1811	3.9188
				2.1685	8.7011	2.1628
				2.52	8.2885	3.676
				2.7188	6.0057	2.0194
				4.0885	6.4417	2.2828
				2.2388	4.8085	3.8925
				3.4594	2.5463	3.4331
				2.3588	2.9091	3.1463
				3.48	4.9491	2.5491
				3.3394	4.9697	2.2097
				3.0085	3.0291	2.1394
				4.4194	2.8594	3.5091
				3.0497	5.2154	3.3628
				4.6679	3.7491	4.1063
				5.0897	7.6268	4.0828
				2.7863	7.1148	3.0582
				3.5063	5.2679	5.0485
				5.6925	5.6045	2.4966
				4.876	3.0497	3.8194
				3.5766	5.1479	3.48
				5.9588	4.6828	6.7285
				3.2166	3.4097	2.236
				2.5931	8.3823	3.3245
				2.5228	9.4033	2.0897
				3.0966	5.0982	3.2897
				3.36	4.516	2.8097
				3.84	4.1879	3.272
				2.28	3.2925	5.0279
				4.7851	3.4594	2.9297
				7.1879	3.3394	3.0525
				6.392	3.436	3.4125
				4.112	5.1131	3.1697
				2.956	4.5891	2.7131
				4.0125	3.8166	5.6457
				2.64	2.76	3.2428
				2.5463	3.5063	2.7628
				3.7697	3.3394	2.3766
				2.0897	8.2623	3.3863
				8.1508	4.7617	6.4182
				2.52	3.3863	5.2857
				2.88	4.9257	5.9645
				3.436	4.2028	3.8223
				4.0828	2.3297	2.3091
				4.1325	2.6663	2.52
				5.4731	3.3628	2.3766
				4.1297	5.3354	3.8925
				2.04	4.9931	3.3891
				2.3297	3.3891	3.0263
				3.9188	8.1217	3.5063
				2.1394	6.0085	3.556
				3.3423	3.2428	2.8566
				6.032	2.7863	4.1531
				5.2211	2.5023	4.7794
				5.1131	2.1394	2.1366
				2.2623	4.3257	2.2828
				6.9451	3.72	5.0428
				4.3697	3.5063	4.516
				8.4348	2.76	3.4594
				3.7491	5.4788	2.3297
				5.5725	2.2097	4.6623
				6.1782	2.1891	2.2566
				7.5217	4.0857	2.16
				5.6194	3.5297	2.04
				2.7863	2.1628	2.04
				9.6376	8.5754	2.1131
				4.8994	6.9423	2.88
				2.3325	7.2582	2.2594
				3.5297	2.476	2.0663
				4.4194	2.6691	2.1628
				4.3697	4.0097	7.9257
				3.5063	2.5463	2.88
				2.4497	3.3188	2.4
				4.2291	2.0663	2.16
				8.4142	3.6028	2.1366
				4.3228	2.9297	3.9366
				3.1988	2.7863	2.0194
				3.6497	10.5444	3.2663
				3.796	2.0251	6.2194
				3.872	2.1366	4.2525
				2.0457	3.556	2.9063
				3.7697	3.8457	6.1725
				4.1297	5.2594	5.5228
				2.04	6.9742	2.8331
				6.2251	3.4097	2.2566
				8.8005	3.96	2.5697
				2.3531	2.0925	2.4
				3.6497	2.8828	3.2663
				3.1257	3.196	2.8594
				3.3188	2.0166	2.3297
				4.2291	4.712	2.4731
				3.0028	4.6388	2.3297
				2.4497	2.1863	2.1863
				4.952	5.8885	5.2125
				3.72	6.9976	4.1823
				2.4497	4.7766	2.956
				2.04	2.3766	2.8828
				3.0348	6.436	2.3794
				7.2994	6.7257	2.64
				3.4331	3.316	3.6263
				3.796	4.2994	3.196
				2.9063	4.276	4.0125
				2.2566	4.1325	2.836
				2.7366	3.5617	3.436
				2.9063	2.476	4.0125
				2.9063	6.8691	4.8731
				3.0291	5.116	2.3063
				2.4	2.9382	4.636
				3.5766	2.596	3.4594
				5.1685	3.6291	2.3766
				4.3228	6.1548	4.2263
				2.9766	11.853	5.3823
				2.6428	7.592	2.16
				7.3988	4.8994	2.04
				2.2125	2.2623	4.2263
				2.52	2.1131	2.76
				3.2663	2.5697	4.0388
				2.7628	4.0828	4.1794
				3.1228	5.4291	3.6291
				2.1891	3.1023	2.0897
				3.7023	2.7394	2.0691
				4.1851	4.516	3.3891
				2.6897	2.8331	2.8594
				2.1891	3.5063	2.1394
				3.0966	3.5794	2.16
				2.5697	2.8331	2.5697
				3.2194	3.36	2.88
				5.7685	2.7366	2.3297
				5.1891	4.7588	3.6291
				3.8194	3.0028	2.1394
				6.3479	2.7863	3.2897
				2.9588	2.0428	2.7188
				2.4	5.5754	2.0897
				2.7188	2.4	3.4388
				2.88	3.6525	2.6194
				2.6194	3.3685	2.0897
				4.3988	2.0897	2.6194
				2.0897	2.5228	2.8097
				5.2388	2.1628	2.0194
				6.3771	2.3766	2.3091
				5.6776	2.8594	2.5491
				3.0085	4.9051	2.7394
				4.4194	6.1228	2.4
				4.0474	4.156	2.88
				2.1394	3.3423	2.2097
				2.6691	2.7131	2.7394
				2.0897	3.8194	2.0194
				2.2594	3.0497	2.7394
				2.4994	2.3297	2.4994
				11.8729	2.6954	2.8097
				3.3891	3.0525	2.0194
				3.4388	4.9754	2.0691
				3.9685	4.6182	2.3297
				6.3891	6.032	2.2594
				4.9988	4.6828	2.28
				5.8679	2.6428	2.7394
				4.6885	4.8554	2.2388
				9.5553	2.4263	2.0691
				3.0085	3.436	3.7491
				3.4885	4.9051	3.0085
				2.3297	4.7531	3.0291
				2.1394	4.9725	4.5685
				7.7965	4.3228	3.4097
				2.88	5.4057	3.6291
				4.3988	4.6388	2.1394
				3.5794	2.1366	2.5988
				2.7685	3.9188	3.1285
				5.5285	3.3131	2.28
				3.3891	2.7863	2.4291
				5.9176	3.3628	4.3491
				2.9382	5.9468	3.0788
				4.2291	5.2182	2.3588
				2.7394	3.1463	2.1394
				8.3176	5.7508	2.8885
				7.2171	6.8599	3.0994
				3.4594	3.4551	2.2594
				4.6388	7.5188	2.7698
				4.1176	6.2223	2.1394
				3.5297	5.0897	2.4788
				4.3491	5.2211	2.16
				3.7697	2.0428	2.9091
				4.8171	3.7697	2.4
				6.1079	2.9588	3.1782
				4.4571	2.7628	2.2594
				5.7479	3.2897	2.52
				2.6982	2.4497	2.76
				2.5491	5.9823	2.0691
				4.8582	3.7257	2.2097
				2.0897	2.6194	2.0194
				3.5091	4.9697	2.6194
				3.3394	2.2097	2.5697
				2.1188	3.0966	2.2097
				6.8571	3.436	2.5988
				5.1188	6.2691	2.8594
				5.5988	2.116	2.8097
				4.0679	2.2566	2.9794
				4.878	6.2485	2.7394
				4.626	4.4194	2.4582
				3.2982	2.5463	2.9297
				2.1394	3.2691	2.3794
				3.1079	4.3285	2.5491
				4.56	6.1491	2.0897
				2.9588	3.7988	2.7394
				2.1891	7.2817	3.8897
				5.5456	7.9868	2.16
				2.4788	2.6166	4.1588
				3.9394	2.8388	2.9297
				7.3576	3.2194	3.2691
				4.6594	5.6428	3.6291
				4.3079	2.6691	2.9794
				2.9794	2.3297	2.0194
				3.7285	3.3274	3.2194
				3.2485	2.1188	2.8388
				4.9072	4.2263	2.52
				2.9879	6.3366	2.3297
				4.3491	4.2788	2.04
				3.0291	3.8925	2.356
				2.6691	5.8857	2.16
				3.5297	3.8925	3.4388
				2.8097	2.4731	4.08
				2.4291	4.276	3.4388
				4.2788	5.0897	3.0994
				4.2291	3.2897	2.8594
				2.4788	3.676	4.2497
				2.6279	2.28	3.5297
				3.4097	2.4263	2.5491
				2.8679	3.0525	3.0291
				3.7782	2.7131	2.8594
				4.3491	2.2594	4.8497
				4.1297	4.8525	3.8074
				4.4691	2.8097	2.1394
				3.2194	6.6028	2.5491
				3.5794	2.8885	4.0885
				2.1891	4.7382	2.3794
				4.0388	3.6497	2.2097
				2.3297	3.3131	3.5588
				2.598	3.0788	2.6897
				2.6897	6.2897	2.4788
				3.24	7.6708	2.16
				2.2097	2.8388	2.16
				3.2691	2.2651	5.9794
				4.5685	3.7931	3.7285
				3.5091	4.7794	5.5165
				4.6097	5.5697	2.4291
				2.8097	3.3628	2.16
				3.1697	2.4263	5.0194
				2.9091	3.6028	3.9039
				2.3297	9.6291
				4.0097	8.0571
				3.4594	6.8251
				2.716	3
				4.5394	3.6731
				2.7366	6.4623
				4.0885	2.716
				2.5491	8.5228
				2.2594	2.4291
				2.6691	4.5685
				4.5188	3.0817
				2.7891	5.9091
				2.9794	3.24
				2.9588	3.3628
				2.9588	4.9079
				3.0788	3.8691
				2.3794	2.8097
				2.4994	7.9576
				5.0691	3.6497
				4.4194	4.2874
				3.0994	6.512
				3.7782	2.2885
				2.7891	4.3852
				2.7394	2.8331
				3.1988	2.16
				2.52	3.9863
				2.9091	3.872
				3.7988	5.3091
				3.2897	2.9063
				2.8885	6.5297
				2.4497	4.2057
				2.3794	3.0994
				4.2497	3.796
				2.5697	2.7394
				3.3188	3.1725
				2.4497	4.3463
				2.1891	4.2291
				4.2994	3.796
				2.8885	3.2194
				4.2369	6.4474
				3	4.5479
				3.72	3.1491
				3.8897	3.84
				5.6982	2.956
				3.2691	2.4497
				3.1988	3.2223
				2.5491	3.796
				4.5188	3.6525
				3.8279	3.3131
				2.7891	4.8788
				3.8691	3.6497
				3.9479	4.1794
				3.3891	3.12
				2.0897	3.6
				4.2497	3.0994
				2.9588	3.0525
				3.5091	2.9091
				2.3794	2.2097
				2.5491	2.4085
				2.8679	3.7023
				8.5945	4.2497
				2.16	4.3754
				4.8874	4.9491
				4.0885	3
				5.0485	3.076
				4.92	2.1628
				3.3969	2.5257
				2.958	4.0331
				5.1771	3.96
				2.8594	2.2566
				2.7891	3.9863
				6.9976	4.3931
				3.6291	3.316
				3.5297	3.6554
				5.0982	8.3496
				4.4897	4.0857
				4.3491	2.64
				4.2574	5.1976
				3.5794	4.156
				2.5697	2.9091
				4.6097	6.6028
				4.2994	2.9588
				2.9588	6.4154
				4.6474	2.4966
				2.04	3.5794
				2.0897	3.4857
				2.9091	4.6594
				4.3491	2.52
				4.4982	2.9297
				4.5479	3.436
				2.1394	3.1725
				2.3794	3.7228
				2.4788	3.8897
				2.6194	3.076
				3.5588	3.6554
				2.5697	6.6788
				3.3685	7.3257
				2.2594	4.2028
				3.6788	4.396
				3.0291	2.4
				3.7371	4.0594
				4.7517	4.4194
				2.1891	4.4925
				2.16	3.6
				3.4097	4.6097
				2.8594	2.3794
				3.72	7.9285
				3	2.5228
				4.5188	6.2691
				3.6994	3.2897
				2.9297	2.9531
				4.3018	2.52
				3.1491	4.2263
				2.3354	3.7931
				2.76	8.7891
				2.1891	2.7863
				2.6194	2.1628
				2.6194	3.1463
				2.04	3.7491
				2.16	4.3988
				7.6062	2.28
				6.6582	6.4125
				2.3091	4.0551
				2.8885	3.5766
				5.4582	2.6663
				4.8291	4.4017
				4.4691	5.64
				3.3394	3.8223
				3.9394	2.7366
				3.0788	2.116
				2.7891	3.2897
				2.16	3.4594
				3.1491	2.7131
				5.4085	5.0194
				4.7176	2.3766
				2.76	5.2125
				4.8788	6.8954
				4.0388	3.3394
				2.0897	3.1463
				3.1491	2.7628
				2.1394	4.712
				2.16	2.1366
				3.5794	2.7131
				2.16	3.48
				2.0897	2.476
				2.1685	2.5463
				3.6291	2.64
				3.2691	2.0166
				2.4497	2.8331
				3.2897	3.6
				3.5766	4.1325
				5.8679	2.04
				4.6594	2.4
				2.9588	2.7628
				5.2182	2.6897
				4.1588	3.4594
				4.3782	2.5463
				4.8788	6.0994
				3.3891	3.8691
				2.9091	3.72
				2.8097	3.36
				6.4679	2.2623
				2.88	3.7697
				5.1891	3.24
				2.5988	2.52
				3.2897	2.28
				2.3794	5.672
				2.4497	5.0457
				3.8194	5.0954
				4.9285	5.2828
				3.1697	3.0291
				4.1091	2.1366
				3.7277	3.5325
				2.8474	2.76
				2.8885	2.5697
				2.3091	3.3394
				2.9382	2.7131
				2.5697	2.04
				4.7297	2.3297
				5.3794	2.3766
				3.8954	2.04
				3.0788	3.8457
				3.5091	2.0663
				3.5588	3.1491
				2.3794	3.7988
				3.5297	5.3851
				2.5285	3.6057
				4.8788	5.596
				2.2594	5.3354
				5.4582	3.3891
				2.4291	3.6525
				4.5742	4.472
				3.2279	3.7754
				2.478	3.1285
				2.5491	2.3063
				3.2485	3.7697
				3.3948	2.7657
				2.1685	3.0731
				3.4097	2.8097
				3.3891	5.1657
				2.356	4.3257
				3.4097	3.12
				2.5697	2.5491
				3.4388	2.4497
				2.04	2.5023
				3.4885	3.1285
				2.16	2.1131
				2.76	2.1131
				2.5697	2.28
				3.4097	2.0897
				2.5697	3.5297
				2.7891	2.6897
				2.0897	3.9394
				2.9297	3.3628
				2.0897	3.1228
				3.8897	2.4
				2.52	2.1628
				2.4497	3.1491
				2.3297	3.6028
				3.8074	3.7257
				2.2097	3.4388
				5.1188	3.3394
				2.1394	2.64
				2.2594	2.1394
				3.5297	2.5988
				3.3891	4.9725
				2.9794
				2.7394
				2.2594
				2.64
				2.6194
				3.3891
