# Supplementary material for: Slik sculpts the plasma membrane into cytonemes to control cell-cell communication
Source: EMBO J. 2025 Mar 6;44(8):2186–210. doi: 10.1038/s44318-025-00401-8 (PMC12000455; doi:10.1038/s44318-025-00401-8)
Supplement: Supplementary file 8 — Source data Fig. 4 [file 44318_2025_401_MOESM8_ESM.zip]

Archive with 5 entries (5 files):
- Fig4/Fig4B_quantif.xlsx
- Fig4/Fig4D_quantif.xlsx
- Fig4/Fig4E_quantif.xlsx
- Fig4/Fig4H_quantif.xlsx
- Fig4/Fig4J_quantif.xlsx
