# Supplementary material for: Slik sculpts the plasma membrane into cytonemes to control cell-cell communication
Source: EMBO J. 2025 Mar 6;44(8):2186–210. doi: 10.1038/s44318-025-00401-8 (PMC12000455; doi:10.1038/s44318-025-00401-8)
Supplement: Supplementary file 8 — Source data Fig. 4 [file 44318_2025_401_MOESM8_ESM.zip › Fig4/Fig4B_quantif.xlsx]

## Sheet: Feuil1
Fig4B
Cytoneme number per cell					Cytoneme length
GFP	Slik-GFP	Slik-KD-GFP	Slik-CCD-GFP		GFP	Slik-GFP	Slik-KD-GFP	Slik-CCD-GFP
18	35	42	77		6.4971	11.9865	15.6096	8.9751
23	33	28	18		3.5091	2.4582	5.8779	14.4624
22	47	39	64		2.2097	2.6485	10.4321	14.0329
30	33	30	65		5.8885	2.2594	6.6018	14.2318
38	40	37	60		4.1091	3.1491	5.8672	7.5891
15	34	29	77		2.4788	2.6897	5.1137	12.2733
31	49	46	71		2.3794	3.8485	4.0877	13.2983
24	56	32	67		3.0291	4.2994	4.2582	7.6474
14	43	47	57		3.1491	3.1988	7.1424	6.1456
17	31	29	67		4.6097	3.6291	7.8838	2.4
12	28	33	44		3.5794	4.0388	3.2485	5.3382
19	61	42	44		8.9759	3	6.5367	4.9491
29	67	38	56		5.1685	2.0897	5.622	3.3188
10	55	36	40		4.6182	3.5297	6.3222	2.28
20	50	24	37		4.1091	3.0994	3.1988	7.5848
16	29	43	47		2.7891	5.6897	4.0097	6.1371
20	44	31	56		4.2291	4.8994	3.3685	6.3719
26	46	31	55		4.08	5.0776	2.4788	4.704
24	40	34	47		4.7176	4.1588	2.4085	5.2679
37	41	54	45		3.3394	4.1382	5.2645	9.0462
22	45	61	34		2.2594	9.1448	12.1868	4.8582
14	49	36	51		2.28	2.958	3.96	3.4474
25	47	28	55		2.2097	2.9382	4.7727	3.6497
22	57	58	73		2.9794	4.3072	5.8388	3.1697
22	52	18	40		3.0085	5.2466	8.7188	2.4085
20	55	16	47		2.9091	2.4994	11.9716	3.0085
10	37	32	80		2.7394	4.5479	11.3965	3.36
12	34	36	80		2.04	6.9068	4.5976	3.8974
21	56	30	42		4.08	4.8291	5.5576	3.7165
14	21	45	57		2.0194	3.0291	11.5739	4.3782
					3.4594	7.7898	8.6947	5.4291
					2.28	3.0369	17.0159	4.8085
					4.3491	3.5091	4.9654	6.2862
					2.3794	3.3969	2.0194	8.5079
					2.16	3.3891	4.8497	6.2939
					2.6691	4.7176	4.9165	5.6279
					2.4994	7.293	17.2949	7.2104
					2.3794	8.9176	3.1988	5.0982
					3.2194	3.8485	2.1394	5.28
					2.28	2.8594	5.3374	5.0194
					2.2097	4.1382	2.3091	6.8279
					4.5891	6.0874	5.9798	9.2974
					2.4788	5.2182	7.3149	2.9794
					3.5382	4.2497	3.7491	6.306
					4.4194	3.5297	15.1186	5.1009
					3.1285	2.5697	8.3339	4.746
					2.9794	2.4291	9.6951	8.7043
					3.5091	2.6194	8.5697	7.4571
					2.2097	3.2194	6.2691	8.1668
					3.2194	6.9174	6.4594	9.8519
					2.76	5.4171	13.7734	5.7549
					3.2485	6.0085	3.2194	4.266
					4.0885	2.8182	5.0769	6.106
					3.2485	3.2776	13.8367	3.6291
					3.8897	4.3988	6.5323	6.8066
					3.3685	4.5891	4.2376	2.3794
					2.7472	4.08	10.5322	2.2388
					3.0497	3.3394	7.419	2.3297
					4.6885	2.4788	6.2151	3.4963
					2.6691	2.6194	8.4454	3.4182
					2.52	2.1685	5.5456	4.4466
					5.5782	2.7394	2.3588	5.0194
					2.2594	3.8691	4.7169	4.5677
					3.9188	4.6594	3.0291	11.0931
					3.9891	2.52	5.6761	7.1553
					3.36	4.344	2.8388	10.7133
					2.64	2.4	3.0788	5.0357
					2.5697	4.9576	12.2674	4.7254
					2.5988	8.3262	4.5188	6.271
					3.2194	6.8279	4.1262	8.409
					2.4994	6.5347	6.4062	7.5145
					2.64	6.9771	5.6279	6.1739
					2.9794	6.306	6.1937	7.5536
					2.8594	8.226	8.0656	4.043
					3.7491	8.0571	2.8885	4.8096
					5.1068	7.4485	2.8388	3.6497
					4.4279	6.5176	3.0291	8.2941
					3.0994	7.6728	3.5382	13.5649
					2.6691	7.6963	3.0163	13.3346
					3.1988	6.8236	7.7553	10.554
					2.2594	9.1448	5.2971	12.9933
					2.2097	9.2066	6.5965	7.4159
					2.7394	8.8757	4.2291	13.6953
					2.1188	8.6862	3.2279	8.85
					3.6291	7.3525	4.4776	4.1452
					2.76	4.8171	2.76	9.853
					2.1188	6.1371	4.7468	8.3005
					2.0897	4.5188	4.1674	3.5872
					3.8194	8.0159	5.3374	6.3479
					3.4097	5.2963	3.6858	5.7052
					2.8097	2.4582	7.085	7.3491
					2.4994	4.0097	6.9565	8.1634
					2.238	4.9371	7.0672	3.6788
					5.4291	5.2971	2.9297	4.8163
					3.3394	3.4388	5.6357	5.2268
					4.8085	3.72	3.4388	5.8182
					2.3297	3.7782	3.0085	3.5872
					6.1868	8.7144	3.1697	3.8194
					8.1444	6.5056	2.6897	2.7891
					3.4388	3.3351	3.8477	2.3091
					3.6376	3.8194	6.0085	6.1491
					5.1685	4.032	2.5277	7.4776
					6.1868	2.1685	5.7274	4.5976
					3.8982	2.5079	4.0971	5.5079
					3.9394	2.8097	4.5976	2.8885
					4.0046	2.7685	2.9297	2.9794
					3.0497	2.6974	2.6897	3.1697
					3.8897	5.6769	3.0994	2.3091
					2.0194	4.3868	4.8788	6.9274
					4.2291	4.1468	11.4256	3.8485
					4.5891	6.3239	13.5622	5.1763
					5.8679	6.4679	13.4519	7.6971
					2.3588	2.8388	6.1079	4.0594
					2.5697	4.0137	8.9262	3.9394
					3.7285	3.1988	8.8963	7.1879
					3.3188	3.6497	4.9697	7.9937
					4.4897	2.2097	6.9642	3.5297
					3.6085	5.6982	14.7102	4.1879
					4.3505	5.226	4.0749	3.2485
					2.0897	2.8594	2.9091	2.6194
					3.8194	5.0272	5.2466	5.2388
					3.6085	2.3374	14.2217	3.3188
					2.28	3.5091	10.0182	2.8885
					2.4497	2.3588	3.8769	5.9666
					4.2291	3.1491	6.3266	3.6582
					3.9891	4.6388	6.3274	3.5297
					3.9188	3.1491	6.3351	6.0085
					3.5091	4.7879	3.1782	4.0594
					2.2097	3.1285	8.7351	3.36
					5.3588	3.0291	5.4369	3.0291
					3.9188	3.6582	5.9246	3.1079
					2.9091	3.24	3.8279	3.1491
					3.4594	2.2594	4.6963	2.4497
					2.3588	7.3576	8.3468	2.04
					3.0994	4.8291	2.5491	4.4279
					4.9491	5.2388	5.8252	5.1188
					2.9794	6.5176	3.9685	6.5297
					2.9297	2.8097	2.7763	6.1945
					3.0291	2.0897	2.1188	3.8194
					2.3297	2.8388	6.7662	2.2182
					2.0897	3.2485	9.5836	6.8803
					4.4691	4.9988	6.3642	6.0959
					4.1176	4.5479	5.7188	4.1674
					2.5697	2.4994	10.2426	3.8194
					2.4497	5.226	4.782	5.8474
					5.6045	4.1374	3.9188	3.4543
					7.2582	8.3297	4.9737	5.4171
					6.6866	5.1351	4.8163	3.388
					4.8291	15.774	6.5957	3.5879
					3.24	4.6679	5.7479	3.0446
					2.7394	6.7654	8.2786	4.1879
					2.9091	3.5091	2.6897	4.7759
					2.6457	6.4182	2.88	4.1666
					2.9297	7.9868	5.3382	3.5374
					2.5626	14.7991	8.1834	2.0485
					2.6954	6.9153	10.4775	3.1988
					6.1285	5.2474	5.3091	3.1782
					5.9794	3.7079	5.9165	3.0171
					5.1891	4.5771	12.292	2.1394
					2.1891	3.36	4.9079	10.7836
					3.7782	3.5091	3.0085	13.085
					4.0097	2.3588	5.2388	8.3165
					3.7491	4.6885	4.7091	5.7472
					4.8376	11.8644	3.24	6.5836
					2.5697	11.1529	4.626	13.4123
					3.4594	13.2745	3.0582	6.0994
					3.6376	11.946	3.8194	5.6151
					3.3891	9.9359	3.8897	2.6074
					3.2194	8.3133	6.4062	9.0753
					2.4	7.7439	3.8691	8.7153
					4.1588	5.2466	7.3036	7.1288
					4.2085	2.8174	8.586	11.1068
					3.0994	4.2085	8.3091	9.7739
					3.2691	5.6571	3.3394	6.4679
					2.64	5.6691	3.8058	9.0737
					3.7782	17.8329	4.5153	10.6224
					6.8131	9.4738	14.0074	14.4298
					7.3285	5.5079	9.4721	9.8038
					2.8594	4.7569	5.0477	6.8761
					3.5879	4.08	4.5685	11.7591
					2.64	4.9028	4.0097	9.5127
					3.1491	6.9933	4.4279	9.3468
					4.5472	11.1181	3	4.9285
					2.4497	4.7382	3.6171	7.1879
					2.3091	5.0341	3.1491	5.9879
					3.1491	3.031	5.1394	10.1347
					2.718	4.1957	3.0788	9.6007
					3.2897	2.8474	2.16	14.0391
					3.5794	7.5891	4.0594	9.7918
					2.1891	3.3685	3.0497	5.8628
					5.466	7.8959	4.8085	6.7039
					3.4388	3.5382	3.4679	9.9428
					2.3794	3.9188	2.2388	11.5017
					3.2194	5.6982	2.52	7.2745
					2.5491	2.7394	4.1674	5.638
					3.9394	4.5479	3.0497	5.3965
					2.5697	5.9588	4.6388	6.7627
					3.8982	5.2182	6.6874	6.6582
					2.0982	2.4994	12.8982	5.6416
					2.5491	2.8963	2.1394	4.662
					3.0994	3.8194	4.3491	7.9731
					4.2291	2.3794	6.8279	6.6574
					2.0897	6.3436	5.1685	6.0652
					2.478	4.56	4.2291	5.4143
					3.5794	2.7335	4.1588	3.8563
					4.1297	2.1188	10.4923	6.2824
					2.3794	6.3451	6.0788	6.6026
					4.3285	7.2291	6.7576	8.0282
					4.2994	2.6897	11.8131	8.1891
					3.3394	9.9976	15.8621	8.544
					3.7697	2.5988	6.72	7.5961
					4.0594	2.5491	7.2737	11.773
					2.3297	3.0582	9.3771	7.1413
					2.2097	2.4085	6.6745	10.1664
					2.8097	3.4097	12.4799	5.4729
					3.9479	3.4885	6.1432	6.0291
					4.1091	5.4369	8.0217	6.4415
					2.6897	2.3297	9.1569	6.4139
					3.0291	6.1079	2.6485	10.1274
					5.2388	2.7188	3.1285	7.2726
					2.3588	9.2903	7.3114	8.7848
					2.6194	2.2672	6.8769	6.613
					4.6474	6.3188	9.1937	4.9149
					2.76	7.5188	10.1879	6.9226
					2.1394	5.7976	12.6939	7.8959
					2.2594	6.3068	7.1844	7.0174
					2.4497	3.7285	7.0757	5.0365
					3.7491	2.1394	3.5176	5.4668
					2.4291	2.5697	4.6672	4.6765
					2.2097	4.6097	8.0563	7.6971
					2.52	5.8826	5.2474	7.9165
					2.4291	3.7782	4.2171	5.0194
					4.2	3.6652	4.1588	4.5565
					4.7588	4.1588	5.2474	5.0656
					4.8085	2.9297	4.3988	3.3188
					4.0097	5.645	5.9091	2.6982
					3.6994	4.5891	7.518	2.8594
					2.2594	4.6594	6.2717	4.8291
					2.4923	7.4982	7.1463	3.0582
					2.5285	4.9988	9.5839	2.5697
					2.16	2.0485	11.1009	4.4194
					2.1685	5.1976	3.6034	2.4291
					2.9588	4.7879	2.5277	3.4594
					3.9891	8.5953	4.0399	3.24
					8.9674	2.4644	3.0291	3.4097
					11.5276	2.04	2.1763	3.36
					4.7794	6.6788	3.8982	2.9588
					3.9188	5.2885	4.5642	2.16
					4.2788	5.6691	9.0603	2.28
					8.4547	3.0582	6.6018	2.5491
					3.0788	6.8151	4.3816	3.0291
					3.4877	5.6074	14.405	2.5079
					3.3188	6.4182	9.0788	2.941
					2.8388	2.1188	8.7642	4.5565
					5.0485	3.2272	8.3588	4.2582
					3.9891	2.7891	4.2085	2.586
					2.4994	2.5285	3.6291	3.2974
					4.2085	3.7285	6.4474	7.1674
					5.3674	2.7479	2.76	8.1771
					4.0885	3.1782	5.3262	5.9813
					4.2788	2.346	3.8974	4.5472
					3.24	2.7891	2.7685	2.76
					3.3657	4.08	4.0466	3.2897
					4.1468	3.4594	4.4151	2.4291
					2.9588	3.7448	6.5468	3.8194
					2.3091	3.5674	3.2691	2.1479
					2.5988	3.3479	5.1068	4.1382
					2.1891	6.5949	4.398	2.2594
					2.2388	3.3188	4.8994	2.4497
					3.8897	4.1879	5.2062	3.5794
					3.7285	4.6535	4.2376	2.9794
					3.5382	9.2571	2.4291	2.76
					4.3576	6.1371	3.186	7.3491
					4.1794	2.5072	3.1782	2.6485
					3.1285	3.2074	3.24	2.3091
					5.2885	10.7262	5.0691	2.3091
					5.3879	6.3685	2.6485	3.24
					4.5891	3.5965	2.3091	2.4788
					7.9079	3.8691	7.4365	2.4788
					6.8074	6.5468	2.7394	3.8854
					7.3314	2.04	2.3297	2.2594
					5.2182	7.0268	4.7452	4.4974
					4.1794	4.3697	5.2054	3.9685
					5.7891	4.2994	12.1413	3.7491
					6.2074	10.2582	11.2353	10.7262
					3.6291	8.4085	5.2971	10.7545
					3.4388	4.6679	2.3879	4.9782
					4.2085	3.6369	6.4268	7.1382
					5.3382	7.9079	4.2497	8.0982
					4.0388	12.3401	7.1091	7.6559
					4.2874	13.3121	4.1091	11.4171
					3.5588	9.1739	3.6446	3.4388
					3.24	9.6224	7.4007	7.0765
					3.1988	4.8325	3.5091	11.106
					3.2897	7.182	7.3157	10.3165
					2.8182	4.8652	8.1848	6.2279
					5.0982	5.1266	4.44	9.6042
					5.4951	7.2171	3.4182	11.2054
					4.5351	4.3988	7.1674	13.4278
					2.8097	4.68	3.8982	3.2691
					4.1091	2.5782	4.4769	2.4788
					5.6769	3.5588	2.838	7.8034
					9.2776	3.3188	4.4194	6.7285
					3.3394	3.2194	2.9091	6.6462
					5.8182	7.0252	5.1976	7.0388
					3.0497	3.7371	3.6291	6.5588
					4.5274	3.4388	6.3536	4.5188
					6.0376	4.7759	6.9771	6.9976
					4.9782	4.7615	3.7448	6.3068
					3.5091	6.3359	6.8321	3.4971
					5.4582	2.9297	7.8462	3.6788
					2.0272	2.2885	5.7565	2.3091
					5.3965	2.5285	5.6862	8.8765
					4.5699	3.4458	4.9576	9.3359
					9.1824	2.4994	2.1891	8.0947
					2.8097	3.7774	4.6182	7.3945
					7.6551	4.2994	3.4679	7.9662
					6.8954	4.9945	5.5774	5.5079
					5.1188	4.0123	2.8594	5.7479
					2.0897	4.0594	2.2594	2.9169
					5.2388	2.2885	9.1036	4.6182
					3.96	5.4678	4.2163	4.3285
					7.5848	4.5615	3.8648	4.7468
					4.0594	3.2683	2.6897	2.7188
					3.4097	2.1677	4.8077	3.7285
					2.0485	3.3472	5.1479	2.52
					2.76	3.5872	6.3685	2.4994
					8.4462	7.2085	2.9588	2.3794
					4.8291	11.5215	7.4923	2.8097
					3.4885	8.2927	4.6765	3.4388
					2.6691	4.6679	8.6862	3.1782
					2.7394	2.7188	9.2365	2.3297
					2.9091	4.1879	4.5891	3.8485
					5.5072	2.1274	2.88	4.9285
					2.1685	4.3285	3.5794	4.1957
					5.3674	2.16	2.7394	3.9188
					4.0971	2.3091	2.5064	6.5169
					3.426	2.2594	3.4877	9.7868
					5.1976	4.1382	2.7394	5.1541
					5.2885	3	2.0485	4.8291
					4.4058	4.2582	10.8718	4.9569
					2.7891	10.7262	6.3359	6.2571
					3.8982	7.2788	5.0066	5.149
					7.3285	3.0291	3.5091	2.1394
					7.3576	2.1188	3.2485	5.8885
					7.085	2.8097	4.0388	10.2189
					4.0388	3.5091	6.4097	7.2333
					5.8182	2.5988	4.1382	4.9686
					7.8959	4.6182	9.2733	5.4582
					5.8885	4.3988	2.0974	7.2171
					2.2885	4.0388	3.6291	4.6877
					4.2994	3.8194	3.9479	5.4007
					9.1868	3.5588	2.6563	7.9945
					2.1188	3.3891	2.5697	4.6241
					3.9685	2.8097	3.8279	2.6194
					7.0757	3.7072	2.52	5.6768
					5.5157	3.8074	2.2594	8.4876
					3.2194	4.0594	4.0594	5.6485
					4.3491	6.5794	2.9794	5.9347
					6.2485	4.3491	12.2656	4.1454
					2.9794	4.8788	11.1976	2.4563
					5.5051	11.0129	7.036	9.5965
					5.0691	10.2395	2.3794	4.6388
					3.6376	7.9443	2.4263	4.4776
					2.2097	2.5774	6.6376	7.5479
					2.2097	4.1374	3.9891	6.0171
					2.3091	5.1068	3.556	5.2388
					2.9794	7.7187	6.0291	4.2497
					4.3782	6.3685	3.9657	3.8194
					3.5382	3.1285	5.8125	6.3479
					5.826	3.3891	5.9674	4.8291
					5.8679	3.2194	2.64	4.1382
					5.2388	3.12	2.7394	4.0885
					2.1394	7.2256	5.552	4.5479
					4.2582	6.6531	8.6485	3.8485
					4.1345	2.9382	3.9011	3.6994
					2.6691	2.4291	4.8788	2.8594
					2.2388	5.3176	5.4788	5.1685
					4.6743	3.4097	4.9257	3.3891
					4.8171	4.8497	12.1427	5.9091
					2.9297	4.1297	2.7394	5.9879
					5.9468	3.3188	3.076	4.2668
					2.8679	4.7297	2.5491	5.8679
					2.04	3.1257	5.596	5.1394
					3.8691	3.3891	3.8691	6.5091
					3.6	3.4097	6.5851	6.1285
					2.28	3.5382	2.1366	3.4097
					2.64	4.1382	2.7366	2.9588
					2.5988	4.8085	4.5274	5.1976
					3.7285	5.7685	3.2194	3.0291
					4.2291	5.3794	4.5976	3.1988
					3.3891	3.306	3.3068	3.1285
					3.9685	3.1697	5.7863	3.0291
					3.24	2.2097	4.5188	5.4874
					2.3083	2.4994	4.8582	6.573
					2.1685	4.2788	6.8074	5.4256
					2.52	3.0994	5.4731	5.4874
					2.7188	2.8594	2.4994	4.1794
					4.0885	3.2477	3.0497	7.0765
					2.2388	2.6691	3.6497	7.5712
					3.4594	3.1988	3.6994	5.3735
					2.3588	6.1463	3.8223	5.4582
					3.48	2.76	5.3091	8.1479
					3.3394	3.8691	3.1931	4.8729
					3.0085	4.1091	3.2897	5.6074
					4.4194	2.2331	5.9794	3.4097
					3.0497	2.9794	5.1217	5.5662
					4.6679	2.5697	3.1697	5.16
					5.0897	3.6497	3.076	3.1079
					2.7863	3.6263	5.8828	3.8982
					3.5063	6.6788	2.5697	4.7828
					5.6925	7.6097	4.4194	7.3662
					4.876	5.0428	4.036	7.8171
					3.5766	2.4	5.236	5.4163
					5.9588	6.4623	5.0691	6.4474
					3.2166	3.0497	2.8594	4.4854
					2.5931	3.1697	7.7794	6.691
					2.5228	4.8263	3.4097	2.0897
					3.0966	3.7697	3.0788	2.5697
					3.36	6.076	3.8925	3.0788
					3.84	4.5394	4.9491	2.2388
					2.28	4.2994	4.5685	2.4085
					4.7851	2.16	5.0571	5.6597
					7.1879	4.0097	2.4497	3.6574
					6.392	2.16	2.3091	4.8563
					4.112	4.4691	7.0211	2.8741
					2.956	3.3188	3.8925	5.5234
					4.0125	3.9394	2.2594	3.0497
					2.64	3.0497	4.8057	5.026
					2.5463	9.9188	2.4994	2.9588
					3.7697	4.5366	3.906	4.1297
					2.0897	4.472	3.0788	3.1697
					8.1508	2.8097	2.5646	10.2632
					2.52	8.6982	2.236	8.5868
					2.88	8.2388	4.32	8.285
					3.436	12.8535	3.7463	7.4656
					4.0828	3.9891	4.876	8.6365
					4.1325	5.4582	3.8223	10.2048
					5.4731	4.2085	2.9063	13.1965
					4.1297	3.1491	4.2263	7.68
					2.04	4.3988	3.5297	10.9142
					2.3297	5.9325	4.876	8.9347
					3.9188	4.3228	2.4966	5.5868
					2.1394	2.4994	3.5297	4.4357
					3.3423	3.5617	2.6897	8.4787
					8.7068	10.0793	6.4388	6.4757
					3.5374	6.1285	3.6263	8.4195
					6.3479	6.3771	4.516	7.4228
					3.6446	7.2554	2.5697	8.3588
					4.3782	2.4497	4.2263	8.9347
					6.2123	2.3063	5.7451	9.1397
					6.8982	2.5697	3.1697	7.669
					7.4862	3.1697	3.12	10.3363
					3.7654	4.08	3.5063	9.1569
					8.2971	3.5766	2.5463	10.6577
					8.7563	2.0663	3.6263	9.4569
					7.3541	3.7023	3.4331	11.6338
					7.9533	3.076	3.4154	10.6816
					4.3782	2.4263	3.4331	10.5386
					11.2599	3.8017	2.2331	8.9267
					2.04	3.3863	3.72	9.3685
					2.1891	2.2566	3.6291	3.9891
					2.4994	4.0125	4.6125	3.48
					3.7576	2.8331	7.0914	7.1382
					3.8854	4.0623	5.2679	5.328
					2.7188	3.5354	2.4028	8.0862
					3.6369	2.3794	2.5023	6.3856
					7.3868	3.316	5.8651	4.9576
					8.5662	2.2125	2.5491	6.1988
					3.1079	6.6497	2.28	8.6563
					4.0097	9.2159	6.1491	3.871
					7.8884	4.1588	6.2485	4.1588
					3.6291	5.8679	12.1782	7.1133
					2.28	4.592	5.4171	7.9242
					3.3394	3.2982	4.876	7.8668
					2.2885	3.676	6.5588	6.3068
					2.3297	4.0679	3.2194	5.8971
					3.1463	3.4182	2.5228	4.2531
					3.5851	2.3083	6.5297	5.0496
					3.0291	2.64	14.1565	4.4074
					5.0143	3.6085	8.4987	7.1529
					5.1685	2.2388	10.423	5.106
					4.6388	2.16	4.3257	4.2609
					11.405	2.8594	4.2114	5.706
					4.4194	2.4	2.52	4.0174
					3.2897	3.512	7.036	5.3475
					4.3285	3.0291	10.7936	5.0691
					2.88	3.5325	4.3257	6
					4.6679	2.1891	3.4097	4.8419
					4.8668	3.6788	3.7725	6.4062
					3.5794	10.2874	3.1697	3.8974
					6.1662	8.552	9.4445	5.4668
					5.9794	10.6736	10.0699	4.1588
					3.8485	6.1491	10.5153	5.6074
					3.8194	2.2857	6.8982	3.4594
					4.3868	2.476	2.1366	3.1157
					6.9145	6.3657	3.7491	3.0935
					5.4788	3.9217	3.9657	6.9431
					2.7891	3.36	5.2097	4.9576
					2.5491	2.5228	5.5165	5.1685
					2.9794	4.1091	2.7628	6.2194
					4.2582	3.5851	8.5342	3.9188
					6.6376	4.036	3.4097	4.5685
					2.3091	6.9714	4.0182	5.1771
					4.8994	2.0194	3.4388	6.1868
					5.4171	5.4028	4.0182	7.8376
					2.04	5.3354	3.5531	3.3891
					2.2097	6.1342	3.4182	5.2474
					2.0897	3.6028	17.2878	6.7824
					2.3091	7.8142	7.7411	4.9234
					2.5569	5.7628	9.5553	5.2474
					5.5774	5.4497	2.3766	7.4982
					2.0897	4.0651	9.2748	3.0582
					3.9052	6.9948	8.4668	7.2668
					2.6477	4.2788	3.4566	4.3654
					2.2097	3.1051	4.0097	3.4097
					4.5113	2.4788	9.9068	3.1079
					3.3464	5.7657	2.9851	4.2291
					6.0582	3.12	2.716	5.0365
					3.5588	5.7891	3.1463	5.9339
					2.8097	5.0663	3.2342	5.8388
					2.3794	7.5011	3.4594	2.8594
					3.1654	8.0571	2.0194	3.9891
					4.2788	8.7863	4.2028	2.7969
					2.7394	8.0954	2.2331	4.3569
					2.6194	3.5531	2.52	2.6272
					2.238	9.9217	2.1863	3.744
					2.3382	6.7285	2.0194	4.3072
					4.3072	8.5079	4.4485	2.6066
					10.8601	5.7423	8.6116	3.8477
					6.1809	4.4571	2.8182	4.3371
					9.4371	2.28	2.2388	5.2466
					10.5626	3.3188	3.36	3.6582
					7.2446	4.2291	12.475	2.4994
					3.546	3.6114	8.7479	3.7782
					3.2279	5.956	7.0594	7.6971
					2.9794	5.0862	6.8223	4.2376
					4.3569	4.5685	3.8428	2.9374
					2.5491	9.6171	3	2.7891
					2.2594	3.2223	2.9325	10.0765
					2.1891	7.2462	6.676	10.9611
					4.4279	4.8497	8.8445	5.1969
					2.7685	5.7714	4.6623	2.3794
					2.6897	4.8935	3.556	6.1569
					3.8982	6.3423	3.3863	3.6163
					3.4388	2.52	2.5988	2.88
					3.9891	4.352	2.4994	2.4
					2.52	3.9451	3.2663	5.0349
					3.3274	3.12	2.716	3.2897
					2.2885	7.8042	6.0348	3.0874
					2.3091	3.4623	4.396	3.3557
					3.7782	2.5072	3.4594	3.7079
					6.0737	2.586	5.476	3.9188
					6.6256	2.9005	4.036	10.0224
					4.9988	3.0077	2.6166	7.2163
					3.7334	2.5228	8.6571	4.1297
					5.0571	4.6408	3.2897	6.327
					6.93	8.0457	4.7588	3.17
					7.5856	3.6263	3.6966	3.89
					4.518	2.9531	2.4	2.28
					4.2085	3.2663	2.7423	3.53
					3.6291	4.8994	3.9863	6.757
					2.4788	6.8691	4.4428	3.108
					4.4776	5.76	5.3794	2.739
					5.904	6.6291	3.6	5.537
					2.3766	5.04	5.7188	2.508
					2.3297	2.4966	6.8982	4.937
					3.5794	7.0388	7.0097	2.549
					3.9891	4.8114	3.0291	2.309
					2.4994	6.6057	5.5285	2.359
					5.2182	4.1794	5.4263	3.17
					2.76	3.6	5.4525	2.839
					2.2594	2.596	2.476	5.028
					2.8594	7.5976	2.6691	3.228
					6.2762	6.3976	2.6691	3.389
					7.1588	2.5228	8.9879	2.218
					7.3165	5.4028	12.9699	4.349
					4.0182	7.6885	6.0937	3.509
					3.24	7.832	3.4097	3.269
					3.6994	10.6651	3.0703	3.869
					8.9957	5.6485	5.792	3.898
					3.7646	3.6291	7.0331	3.029
					3.1782	3.796	5.4497	4.125
					3.5176	6.0263	6.8045	3.537
					4.7176	3.316	9.3771	4.316
					2.0691	2.8857	5.1188	3.547
					3.9394	4.276	2.9063	4.258
					3.3394	3.9863	4.4428	4.076
					4.6535	2.7188	2.8097	2.739
					2.6074	3.0497	9.7314	3.207
					2.4582	5.7628	7.2525	2.769
					2.4788	4.276	10.4627	3.969
					6.8058	3.3657	2.4497	2.45
					5.9439	3.196	4.3605	2.379
					2.4994	2.1628	3.84	4.399
					2.7188	2.0194	3.0525	3.509
					3.6817	2.8594	3.4828	4.399
					5.9382	3.4097	7.768	4.718
					3.2485	2.4497	3.6788	5.318
					4.9285	4.2788	2.8097	9.096
					2.7685	3.6263	4.1674	5.318
					4.6388	2.4	5.4769	3.679
					3.2982	2.2097	5.6897	3.998
					3.8776	3.1228	6.2485	4.759
					3.9479	2.8594	2.52	4.407
					3.4679	3.4125	2.6223	3.579
					3.0497	4.1048	6.5091	4.166
					2.0691	2.5228	3.9394	5.537
					2.3297	3.1988	2.8857	5.837
					3.6582	3.0788	5.3148	4.647
					3.4679	2.9766	4.8582	3.087
					2.8388	3.5393	8.3823	2.069
					3.1285	10.7879	9.9394	2.938
					2.5491	7.592	4.4954	2.04
					3.7988	5.3325	2.7366	2.619
					2.7891	2.8331	3.4594	2.549
					2.52	2.28	10.4925	2.663
					2.6194	2.1394	4.2497	3
					3.4594	3.5588	3.4828	2.719
					2.3091	11.5598	3.916	2.979
					2.1891	7.8142	5.8388	2.578
					3.5091	6.3863	5.2885	4.639
					2.2594	3.796	12.2257	3.015
					2.7394	4.6417	5.2665	11.4284
					3.1697	3.1931	6.3479	4.5685
					2.5072	6.1314	4.9051	2.3766
					2.4	5.5782	3.8691	6.7314
						3.3891	6.9685	2.6428
						6.5354	5.2268	3.9891
						5.8885	3.1988	9.9522
						4.7091	3.5325	6.4885
						4.0125	2.4497	4.0857
						2.716	3.4474	6.3536
						3.2485	2.64	2.9766
						4.4017	2.1394	5.3325
						3.2457	2.0194	4.5131
						3.8925	2.5463	2.792
						2.116	7.6211	3.6263
						5.5697	4.2525	2.8885
						2.0223	14.0216	3.2663
						7.0857	4.9463	3.316
						4.112	2.716	3.3657
						4.1063	3.3366	2.4497
						3	2.8331	3.7463
						4.9228	3.48	6.6959
						8.5548	5.7394	2.6663
						8.4171	4.5863	2.6428
						7.0154	3.2166	3.6057
						8.2182	2.4	3.5354
						3.4594	3.48	3.9451
						5.0691	2.16	4.08
						5.5165	3.3628	2.2828
						2.0897	7.1354	5.6485
						2.3063	2.4497	3.1285
						2.7394	4.32	5.7891
						7.4279	5.3382	2.3297
						2.6897	5.9063	2.8885
						4.036	6.5588	3.6497
						6.6951	3.72	4.8248
						3.5091	2.1863	2.4
						2.6066	2.1628	3.12
						2.9766	3.6788	2.3588
						7.6182	2.9063	3.2223
						4.0097	4.3697	2.6897
						2.0925	6.9891	2.8182
						3.7931	3.3891	3.8194
						2.4994	2.7685	2.52
						2.4263	2.52	13.5536
						5.1366	6.1491	7.0474
						2.6166	8.1479	3.8954
						3.2017	2.04	4.1766
						7.1354	7.592	4.7382
						4.3697	4.0417	5.9063
						2.64	2.3091	6.4708
						5.5988	4.5657	4.7617
						4.516	3.6263	11.1827
						4.8525	3.4566	11.3432
						4.4663	4.156	14.3439
						5.9148	3.9891	9.3976
						3.0994	3.6731	7.3548
						3.6291	2.7366	8.4256
						9.7811	5.1863	9.8599
						2.5931	2.2331	5.5754
						3.6497	2.9794	5.2956
						2.1394	6.4857	5.8623
						2.7863	6.8805	7.8376
						4.3782	2.9325	8.1536
						3.3863	3.4623	5.2125
						2.7394	5.5023	12.8272
						3.5382	11.8914	7.0445
						2.1628	4.6388	10.7993
						13.5068	5.0691	11.2449
						3.7725	4.1297	20.1614
						2.0194	3.0426	8.7668
						3.0057	3.0263	6.2627
						3.1697	4.232	8.9218
						7.6388	4.7766	3.5176
						8.4085	5.2623	3.5823
						5.1891	4.2028	6.7548
						3.9891	2.1891	4.4939
						3.2457	9.2045	2.7394
						2.5228	8.7274	4.3811
						3.556	5.4291	3.7868
						3.2251	7.3811	4.1531
						5.3354	7.1297	3.48
						3.2166	4.0097	2.4497
						7.4921	4.0125	3.8074
						3.0994	4.7297	3.4885
						2.836	5.2594	2.5079
						4.8788	3.8925	2.5931
						6.872	2.9063	3.7228
						2.7863	2.0166	12.2393
						4.08	6.1782	11.0947
						5.16	4.8788	4.4897
						2.5463	3.3131	3.2925
						5.3063	6.0668	3.2223
						3.2925	4.7794	10.2845
						2.6194	4.9569	5.1714
						3.7988	2.9063	4.2263
						2.28	2.6272	3.8691
						4.1063	6.7988	5.3702
						3.8194	3.0376	3.8223
						2.04	6.0645	4.0594
						2.6691	2.4263	5.9382
						3.7228	3.5297	4.112
						2.1628	13.2547	5.2885
						5.1479	2.8388	6.3657
						3.0085	3.72	4.2731
						2.3794	3.4388	3.9742
						3.2925	3.4388	2.7188
						2.6776	2.88	5.2125
						3.916	4.7851	5.5023
						3.3394	6.5262	5.8914
						3.6085	9.2485	9.0639
						3.7754	3.4182	6.076
						5.0982	6.1285	4.9228
						6.3742	3.3394	3.2485
						3.7931	3.6497	5.9617
						3.2691	3.906	3.7463
						3.3366	5.0074	5.1685
						2.8417	4.8788	2.956
						3.5297	6.1491	2.716
						7.3811	7.3149	6.0525
						7.3342	3.0291	5.0428
						3.2982	3.4097	3.9394
						2.9794	4.7091	2.2097
						4.2525	4.5479	2.7657
						4.1823	4.8291	3.1463
						4.6125	4.0885	3.076
						3.4097	4.5771	6.0817
						4.3725	2.3588	4.2497
						2.4	3.0291	3.3891
						2.76	3.1079	3.9394
						4.036	3.0788	2.4966
						3.8428	3.6994	3.3423
						12.1576	4.7176	2.8828
						2.5285	4.2462	4.1794
						6.0057	5.16	2.7394
						8.3325	6.0376	3.6554
						2.5491	5.4874	4.2085
						2.4497	8.2474	5.5023
						2.3531	2.3794	2.3794
						3.7463	13.0232	4.5657
						4.1091	4.6268	2.5491
						3.72	3.48	3.676
						4.9697	2.16	3.7561
						4.8994	5.9382	3.4125
						2.2097	3.5588	12.1896
						3.4097	4.1091	9.7868
						2.7863	5.3794	6.8571
						2.7891	4.6765	4.7325
						2.1131	6.7953	9.1754
						5.1394	3.8563	6.6874
						5.3823	3.5297	2.7628
						2.8097	8.9133	4.2554
						2.7657	6.1285	2.6925
						4.4194	3.0497	10.6268
						5.312	3.96	5.0571
						5.0897	3.8336	2.8097
						3.7257	4.1674	4.7382
						3.1517	2.8388	2.6691
						11.3645	3.6788	3.9685
						4.1823	3.3188	19.2092
						4.7354	2.7685	5.9176
						2.0691	2.0897	6.7228
						5.7891	2.0194	8.4114
						3.5297	7.0765	4.6125
						3.2166	7.4084	3.6817
						6.0291	19.0131	9.1371
						5.072	9.323	8.0656
						2.3063	3.0163	10.0438
						4.7063	5.6862	6.7285
						4.7354	6.3479	5.9588
						3.84	6.5844	4.7382
						2.16	12.5708	4.8582
						2.28	16.0608	3.7491
						2.1131	5.6074	3.6994
						5.6925	7.6248	4.5685
						7.3136	6.9238	2.6897
						2.6897	4.5891	3.2166
						5.9588	2.5697	2.8388
						4.1588	18.3802	2.4263
						5.8885	4.3697	3.4885
						3.3891	7.8582	3.9188
						2.4	11.2636	5.0194
						4.2966	2.76	2.8594
						2.16	5.6968	2.9794
						3.6994	12.0078	11.5314
						9.3799	6.3891	12.7456
						11.8467	18.962	9.5439
						2.5576	6.8434	5.0457
						3.8925	8.8955	3.2897
						8.7719	10.9547	3.556
						2.6428	10.9945	3.9891
						3.2663	4.5479	4.4194
						3.48	5.3879	4.8263
						3.2194	4.7879	8.0748
						2.2097	4.0353	3.8194
						2.7891	7.1879	3.2428
						4.3576	4.506	2.28
						4.1531	2.9588	5.99
						6.9948	2.4994	2.9766
						4.0331	19.7518	3.3628
						2.0428	4.638	7.9342
						2.7863	16.2916	9.0525
						3.5148	12.7603	5.1217
						5.9823	11.0896	2.596
						4.3257	6.5083	5.236
						5.6691	8.2131	9.7988
						3.5063	13.3832	5.4497
						3.12	2.9297	7.2433
						2.76	10.4123	4.9725
						3.5794	4.8171	5.1217
						4.3463	5.9417	3.1988
						4.1063	2.5491	2.2594
						6.4154	11.6143	3.6788
						6.3423	8.1207	4.9051
						3.8485	6.8314	3.2194
						2.5931	10.2045	4.996
						2.6691	8.405	5.0691
						6.2251	2.8679	4.7879
						4.8966	4.9285	3.5091
						4.5891	2.1891	2.5782
						10.5217	8.2842	2.8097
						5.6691	2.64	14.9581
						2.5257	2.2388	6.9685
						6.1654	3.8776	3.96
						7.9548	3.1491	4.4954
						7.1091	2.8388	5.0428
						2.4291	3.0497	2.6194
						7.1531	10.3868	4.7297
						3.2279	10.4173	5.5285
						4.8731	4.5479	3.2194
						2.4497	2.0897	4.8554
						3.6582	3.3188	8.8097
						4.1879	5.2594	8.0336
						4.3491	3.0085	3.4566
						6.272	4.5394	3.5354
						3.2776	3.9479	3.8514
						6.4971	6.5176	2.9531
						4.0331	5.8765	6.9657
						3.4201	4.6679	5.6691
						16.6019	4.4194	3.1725
						3.5382	5.4994	6.8017
						2.8388	7.0474	10.5082
						8.8353	3.5588	4.2028
						8.7856	4.1091	9.3011
						8.4822	4.0899	5.1685
						4.8291	3.7285	9.8805
						9.7937	4.5976	6.5645
						10.2472	2.9588	6.8017
						9.5751	4.5479	7.1645
						2.5988	3.5588	3.5148
						6.9153	3.0497	3.4331
						4.3782	6.2279	4.8817
						14.9844	8.2268	2.8125
						8.0074	7.0062	2.9823
						8.517	4.4982	3.2748
						2.9588	2.1188	3.1051
						7.5944	5.2474	3.5872
						4.5145	3.9891	4.0474
						3.7654	3.4942	4.6679
						4.1794	5.7359	3.2691
						7.026	2.3794	5.1657
						8.3537	4.2582	5.5868
						6.7835	3.7576	6.7533
						19.2021	4.2085	2.7131
						8.2062	5.7771	5.1961
						7.0268	6.6171	2.2154
						5.8757	2.9588	3.0376
						5.2594	7.9036	3.7051
						8.346	15.6221	7.4485
						4.4982	5.3759	5.2097
						5.5285	4.1674	5.8594
						3.0085	2.3382	8.1068
						3.6574	3.8279	2.7394
						4.2085	3.1491	2.2097
						7.4571	5.9588	4.8028
						3.9976	3.4885	4.8994
						2.3588	10.9541	5.1891
						7.4862	2.238	4.0388
						7.3654	9.5176	3.1931
						6.9188	2.52	4.4954
						5.8885	3.7491	7.325
						4.6182	3.9188	6.7285
						3.6874	4.5611	5.672
						4.1674	4.5479	5.1188
						7.7588	6.8365	6.9863
						7.6679	14.3979	6.9217
						5.4085	5.7479	5.5285
						6.8485	2.4085	8.8679
						3.3479	3.7165	9.2308
						4.1879	14.4426	8.4256
						4.2994	3.8485	7.2611
						2.4291	2.8885	7.4485
						2.5491	3.1988	9.2571
						3.5794	5.226	5.2857
						8.0074	6.4543	6.9039
						5.6691	9.3359	6.1576
						3.12	6.6753	6.3891
						2.04	8.1394	7.1297
						5.0365	8.6519	6.5354
						3.4182	4.5359	8.5548
						4.7879	4.2291	6.152
						3.3394	6.6085	10.2462
						2.76	4.3782	6.0845
						7.6268	8.5988	8.4582
						6.546	4.398	5.5285
						2.52	8.0244	6.2925
						3.1432	3.8691	4.5685
						3.3394	8.8799	5.7423
						2.4348	18.079	6.8954
						3.6788	12.1413	8.1941
						3.316	9.0849	4.7674
						5.8388	17.3022	6.6248
						3.1285	4.8085	3.7988
						2.3588	10.7803	2.4866
						5.3794	2.9091	4.1766
						3.2691	3.5794	6.1079
						2.7685	4.2874	3.8194
						4.1091	2.0691	7.7468
						9.2563	3.9891	6.6539
						4.8291	13.3619	6.1165
						4.9988	2.2097	3.6376
						3.0497	2.6194	5.7848
						6.6866	5.0279	3.7844
						4.5188	3.1491	4.9548
						3.2272	2.8388	6.272
						7.8582	6.4679	4.3782
						2.4497	6.8365	5.6017
						3.7079	6.1782	3.752
						6.2776	4.2085	4.516
						15.0205	5.8594	4.8788
						7.92	5.4582	6.8045
						3.0994	3.3685	5.7771
						5.8963	6.4474	3.3628
						11.8182	5.1969	5.5314
						5.9674	3.3891	6.3479
						6.4147	3.6994	5.072
						3.4885	10.4244	4.3754
						8.4874	5.0074	8.5136
						3.7988	3.2485	6.8663
						3.7782	2.6982	5.5051
						3.0291	5.5868	5.0805
						2.5491	7.9136	4.1297
						3.1782	2.7685	6.392
						4.7879	4.7382	5.1394
						4.3079	4.6388	7.5948
						2.9588	10.3576	5.0279
						4.1588	4.7176	3.9217
						3.3188	4.3988	3.2925
						4.7588	3.3394	6.0788
						8.1565	7.1674	6.7605
						4.0679	4.3363	5.0691
						2.88	12.5056	3.6994
						5.7274	5.0357	4.5628
						8.1479	6.2279	9.2045
						2.0194	5.8679	8.3468
						2.16	4.6474	13.8745
						3.2691	4.7879	7.8554
						3.0788	5.1891	5.8182
						3.6994	6.144	10.2646
						7.0885	9.2484	4.0388
						3.6788	3.8982	5.4291
						2.88	5.4788	3.7697
						5.2679	7.6268	5.1423
						3.2194	3.4474	4.4223
						6.4971	5.4291	4.3023
						4.2874	12.1662	4.1176
						2.4497	10.2504	4.2291
						2.8097	6.7533	5.2388
						4.5394	3.8272	5.1011
						3.9891	3.6788	7.3902
						3.2897	7.8668	8.8775
						3	7.0353	9.3615
						2.2097	3.9188	5.8353
						5.2559	3.3891	4.0834
						5.3382	2.6485	4.104
						6.4388	2.9794	3.6788
						5.7479	5.5371	5.6015
						2.3297	2.0194	2.1976
						3.8897	6.3685	4.2737
						6.0085	3.2272	11.0862
						2.0897	3.7782	5.7245
						6.6582	9.8151	8.0514
						3.2485	3.6291	4.3228
						4.4279	5.1394	6.7868
						6.1576	3.4594	5.3588
						3.72	4.08	11.4959
						6.2485	5.4291	3.2017
						4.9285	7.5565	3.1491
						8.3553	8.0862	6.8805
						3.48	5.8679	10.7056
						2.3794	9.6787	4.3051
						4.3988	10.1545	4.5593
						3.9685	48.2999	4.8582
						4.1374	8.4234	6.9565
						5.3176	9.0256	5.7976
						2.0982	11.0321	5.0279
						4.0388	11.2003	6.5971
						4.5188	17.4737	6.0817
						4.9491	23.279	9.8862
						4.5394	14.3415	5.2417
						3.7988	6.8705	10.9548
						4.6594	3.2982	5.5611
						4.9491	4.4776	5.1479
						2.8097	7.3371	3.4331
						4.2291	4.5891	5.8708
						3.9479	3.5382	2.4994
						3.2485	3.1371	7.0971
						5.5988	4.8582	5.1976
						6.9771	13.0721	4.3811
						6.6376	4.4485	5.8623
						4.0125	9.8982	6.9188
						3.1697	3.9685	5.6045
						5.5937	3.5091	4.156
						8.2474	7.1517	5.8388
						4.5891	2.3297	3.7988
						2.8388	2.52	4.1879
						2.1685	2.3297	3.3891
						2.9091	12.8621	2.7394
						4.6097	6.1226	2.9063
						5.5285	14.5802	4.0594
						2.1188	3.3891	3.0525
						2.04	3.5297	3.9891
						4.0388	3.2485	4.2788
						3.0291	4.6594	5.1642
						3.0291	8.1359	4.6182
						2.5697	28.3394	3.992
						2.9297	4.7794	4.6097
						4.7091	8.0074	6.9245
						5.2885	8.0982	3.032
						3.6291	8.3957	5.2651
						5.0691	3.3685	2.5023
						3.4182	11.3752	8.8502
						4.9782	7.0971	5.5079
						4.0679	4.0182	2.7657
						2.8594	7.3988	3.4388
						4.1382	4.8788	6.4914
						3.5091	10.2256	6.7463
						25.8419	4.8085	4.592
						46.5969	10.2805	6.0611
						8.7771	4.3371	12.3295
						5.7565	10.3044	6.2748
						4.5891	5.3965	4.5217
						7.4571	5.9965	2.9531
						9.2571	3.0582	5.4817
						7.9868	3.5091	4.7531
						10.3008	6.2228	4.5685
						11.1856	2.5285	3.316
						6.245	5.1408	9.4125
						5.2559	4.2085	3.8428
						4.1297	6.8321	7.1176
						5.3176	3.3188	6.3714
						5.2388	3.4182	5.7039
						4.7382	2.8097	3.1491
						2.5257	16.3773	5.7891
						3.4594	5.8388	3.4097
						4.1879	8.6485	2.0897
						2.04	8.6434	5.4611
						6.5176	7.7382	10.6239
						6.0959	4.2376	4.0417
						5.2551	3.2279	3.9891
						4.4982	4.2788	4.5948
						3.8691	2.5285	8.1771
						3.0788		4.7354
						5.1394		4.0594
						3.6788		3.5531
						7.4691		4.9285
						3.4182		2.5491
						10.4982		3.5382
						5.4085		5.8353
						9.8365		4.8874
						9.1371		3.7782
						3.2691		12.7824
						2.2097		2.5285
						6.1165		3.6994
						3.2485		3.0788
						2.8388		7.0174
						3.1782		6.198
						2.2594		10.2644
						3.2982		2.6776
						5.5569		4.6535
						4.2582		5.9879
						7.3285		3.9274
						3.0994		4.1297
						2.4994		6.9976
						2.9794		5.5569
						2.7394		3.1988
						3.3394		6.8365
						5.1394		5.2594
						7.2171		4.8163
						8.8097		3.3472
						5.7394		7.2822
						6.9188		6.2279
						15.0539		8.9339
						5.5988		3.9068
						4.1879		5.2097
						18.397		7.9697
						9.9771		3.0788
						2.6691		2.2594
						2.4		3.8982
						4.3491		4.3491
						2.5079		2.9297
						3.0582		5.04
						4.4982		4.5685
						3.4388		4.4279
						6.2074		6.2349
						8.022		5.3382
						5.9879		4.5472
						4.9576		3.1149
						6.9856		8.0279
						4.9363		10.1666
						5.8182		5.1068
						6.3479		4.2668
						5.6648		2.238
						5.1479		5.405
						19.9824		5.5285
						7.3072		5.1472
						12.1868		5.1891
						7.5274		6.0034
						3.2776		5.2182
						4.3285		6.2349
						3.9394		2.4291
						4.6097		4.2454
						5.6279		21.485
						3.8272		3.8563
						5.1274		4.6268
						3.3685		14.3622
						4.3697		7.805
						4.4897		9.3925
						5.1274		10.9877
						3.4182		2.6194
						3.9976		9.7832
						4.9697		6.1662
						3.1697		18.2421
						2.478		17.1058
						3.2769		2.0769
						2.3297		11.0298
						4.3285		8.4017
						4.5685		10.8461
						2.28		11.6407
						4.8737		15.4513
						3.4268		13.1615
						3.9549		3.8827
						2.9588		5.3468
						2.3794		4.8456
						16.1708		4.0679
						10.1262		8.27
						3.4594		14.4832
						12.1199		9.3141
						4.9782		4.5191
						4.6474		9.3941
						6.2007		8.3306
						6.0085		6.4015
						9.8414		4.6765
						4.7262		4.5677
						4.4542		4.2582
						3.3479		3.3883
						4.1588		8.2628
						7.1879		3.8571
						7.5856		5.3262
						6.0376		13.0561
						3.9266		10.2721
						4.6749		5.6074
						5.1068		3.325
						8.0279		5.6151
						4.9576		6.6686
						4.1382		3.106
						6.2691		2.6854
						5.6571		3.7654
						7.5565		3.2648
						5.6982		5.5069
						3.0582		3.48
						8.0365		7.4512
						3.1988		5.3323
						4.0672		4.6989
						3.2691		4.7666
						5.6485		6.1782
						4.8077		5.2818
						3.8691		3.3188
						5.2594		6.555
						5.2097		3.7769
						4.6097		5.5234
						8.6862		5.2834
						5.0279		3.8691
						3.2776		5.3666
						4.2171		5.0279
						14.1117		7.7638
						4.6388		6.144
						7.0268		3.1491
						6.3969		3
						5.1771		6.1576
						7.0757		7.0268
						8.5448		5.2679
						7.4455		8.285
						8.1436		6.9188
						6.2279		9.966
						5.4788		3.6451
						4.2668		2.7763
						3.5297		2.16
						5.0414		4.1374
						3.8691		4.3165
						4.3633		3.666
						4.6594		3.3541
						3.4097		3.3969
						5.0897		9.1098
						2.88		7.1965
						3.6369		7.3093
						3.4594		3.3969
						4.4485		3.6232
						2.4994		2.8466
						4.0594		2.8594
						4.2788		2.9297
						3.4174		19.4215
						5.0691		8.6744
						2.5491		3.7868
						3.5468		4.7091
						7.9079		8.4454
						3.6085		9.107
						4.6388		15.5595
						4.2582		17.4488
						3.5091		9.8108
						2.1891		5.2388
						4.4683		5.8885
						6.1491		7.6919
						7.3576		8.5619
						6.6582		3.5879
						4.5394		6.2982
						4.8874		5.0074
						3.5091		5.7969
						3.24		10.4803
						2.7685		11.1308
						4.2574		8.3743
						3.0994		8.0571
						2.16		8.4822
						2.7394		10.6757
						2.8097		7.4982
						4.3079		12.6042
						3.84		7.3165
						5.6776		8.9347
						3.5674		11.6519
						3.0582		10.5727
						2.3794		3.5382
						4.4982		3.3394
						2.3297		7.0551
						3.48		6.7079
						9.6668		7.0527
						2.3297		5.3382
						2.88		8.9906
						2.4291		4.8171
						3.5588		7.2745
						2.88		9.6539
						4.5394		2.4858
						3.6994		3.9394
						2.5697		5.6357
						3.0994		4.3277
						4.7297		7.6388
						5.3957		9.4672
						5.4376		9.666
						2.5697		10.0252
						2.3588		12.5467
						2.2097		9.4054
						3.5794		13.0551
						2.4788		7.32
						3.3891		6.7654
						2.8388		8.1949
						4.0182		5.3468
						2.3794		6.6652
						2.52		6.125
						4.6388		5.346
						2.7394		5.3393
						2.3794		8.9401
						3.6376		5.9331
						8.1068		6.7031
						2.8097		7.626
						2.9588		7.0551
						4.0594		3.7072
						3.2982		5.4874
						2.8388		6.3393
						2.3297		8.8062
						2.52		9.7498
						5.0691		5.8586
						2.64		9.6969
						3.1697		11.1774
						3.2194		7.2077
						3.9188		7.4349
						3.0788		12.2314
						2.1891		10.2256
						2.6897		7.1759
						2.9091		4.789
						3.1491		5.2054
						2.8174		2.9794
						5.3965		7.8668
						3.4097		6.4345
								5.0854
								9.4182
								3.4594
								3.5297
								9.3188
								5.3751
								6.7165
								3.9394
								4.7176
								11.4333
								10.704
								5.0757
								8.9751
								4.7382
								5.826
								2.28
								10.9106
								18.3229
								18.7241
								14.6744
								12.556
								8.4248
								5.7771
								5.5363
								4.3226
								6.7892
								15.2375
								9.814
								13.5229
								2.8388
								4.7297
								6.4252
								7.2874
								6.8846
								5.9468
								9.4927
								3.9479
								2.7266
								3.8442
								4.0182
								9.005
								18.0815
								4.4982
								3.0283
								3.36
								5.0491
								3.7072
								6.1988
								5.4923
								5.6319
								4.9242
								15.9444
								7.5565
								5.5165
								3.3557
								5.6769
								3.2982
								3.3394
								4.4769
								8.1634
								4.5266
								9.4415
								13.0546
								10.3009
								8.7882
								11.0923
								6.7448
								11.2003
								10.794
								3.0376
								2.28
								2.4291
								3.4676
								2.9297
								6.426
								5.3091
								2.9588
								3.6446
								6.5674
								11.6159
								6.6291
								5.8757
								8.0846
								7.3036
								6.2151
								6.8015
								6.1945
								6.9444
								6.6609
								6.5872
								3.8485
								4.1674
								6.1868
								5.6563
								6.2656
								13.1723
								4.4982
								6.0874
								4.4279
								3.9068
								5.8054
								5.0571
								3.2485
								9.7747
								5.0854
								4.7588
								5.7479
								5.5868
								5.6485
								5.9382
								5.9879
								5.8182
								2.8466
								3.0582
								5.5285
								4.7382
								4.8026
								7.08
								3.9976
								4.0474
								5.1771
								3.1697
								10.9953
								3.0291
								5.7137
								6.5339
								3.9976
								3.8279
								2.1394
								3.9685
								15.7158
								13.3661
								7.471
								4.2994
								4.1169
								5.1557
								2.4497
								7.2085
								3.7988
								10.0353
								6.6866
								5.0279
								4.6195
								4.506
								6.5957
								6.5828
								9.3035
								9.3771
								4.6698
								3.7363
								3.8897
								3.8776
								4.6834
								2.5782
								2.5491
								5.0555
								3.6085
								3.1502
								5.869
								14.9718
								5.8268
								4.758
								5.742
								5.5355
								4.9064
								6.5674
								7.0474
								10.9199
								7.1323
								7.0268
								6.2776
								5.3091
								4.5976
								6.0582
								6.0582
								5.0279
								5.424
								5.6733
								7.7553
								4.4279
								10.8838
								8.645
								2.9176
								2.3588
								2.5371
								2.7266
								3.1079
								5.8112
								4.6474
								3.0574
								3.4097
								4.0757
								6.2769
								5.2097
								4.5428
								8.4341
								7.5017
								6.9771
								4.9868
								2.4085
								3.9479
								3.7072
								3.8279
								6.1036
								2.3297
								5.0897
								3.7355
								6.6376
								4.0971
								6.2442
								9.2504
								7.6559
								5.7976
								9.6205
								7.1965
								5.8765
								2.4994
								9.8648
								5.2971
								6.2159
								2.7891
								2.5072
								9.9514
								4.1529
								6.3383
								5.7068
								3.4826
								2.6691
								2.6418
								10.1161
								4.4691
								4.1444
								3.6574
								2.7755
								2.1891
								4.0474
								6.605
								4.638
								4.08
								5.8268
								6.6668
								5.0776
								7.1141
								10.6147
								2.2885
								4.4357
								4.6201
								6.5906
								4.8959
								10.7906
								4.4974
								3.1079
								3.5759
								6.8074
								4.7382
								5.2594
								6.3436
								8.4256
								6.1739
								7.7323
								8.8799
								11.3435
								3.7587
								3.1079
								11.3424
								13.5703
								8.0038
								8.3492
								8.7258
								6.0574
								6.8862
								4.1374
								6.6795
								3.8066
								8.3048
								4.4426
								3.96
								2.3794
								5.7428
								4.2446
								5.2182
								11.3685
								13.0406
								3.0454
								7.9868
								4.7393
								9.3222
								6.0042
								5.5774
								10.831
								7.2306
								6.8074
								3.2683
								6.2434
								34.5095
								4.9697
								9.8485
								4.8291
								24.8319
								9.6317
								4.8034
								6.6163
								9.4655
								8.0725
								6.6874
								7.2291
								6.7157
								10.5171
								5.7068
								6.9575
								3.4516
								7.0818
								4.2376
								7.5575
								4.3491
								24.2218
								20.218
								13.6124
								19.5938
								9.8811
								3.5957
								9.6916
								8.8388
								7.5727
								9.7098
								13.2962
								4.5696
								7.2613
								9.6468
								6.006
								7.7704
								3.984
								9.137
								10.8678
								17.8302
								3.1638
								4.4319
								10.0639
