# Supplementary material for: Slik sculpts the plasma membrane into cytonemes to control cell-cell communication
Source: EMBO J. 2025 Mar 6;44(8):2186–210. doi: 10.1038/s44318-025-00401-8 (PMC12000455; doi:10.1038/s44318-025-00401-8)
Supplement: Supplementary file 8 — Source data Fig. 4 [file 44318_2025_401_MOESM8_ESM.zip › Fig4/Fig4D_quantif.xlsx]

## Sheet: Figure1_Figure4_CytoDensity
	Genotype	Disc number	filopodia number	surface	density (filopodia/µm2)	Fold change
	W1118	1	2	80	0.025				Ctrl CCD	CCD
	W1118	2	3	80	0.0375				0.25	2.625
	W1118	3	2	80	0.025				0.375	1.625
	W1118	4	0	80	0				0.25	3.375
	W1118	5	1	80	0.0125				0	3.5
	W1118	6	1	80	0.0125				0.125	1.125
	W1118	7	6	80	0.075				0.125	0.75
	W1118	8	1	80	0.0125				0.75	3.125
	Slik CCD	1	21	80	0.2625				0.125	1.5
	Slik CCD	2	13	80	0.1625
	Slik CCD	3	27	80	0.3375
	Slik CCD	4	28	80	0.35
	Slik CCD	5	9	80	0.1125
	Slik CCD	6	6	80	0.075
	Slik CCD	7	25	80	0.3125
	Slik CCD	8	12	80	0.15
	W1118	n=8			0.025	1
	Slik CCD	n=8			0.220312	8.8125
	FILOPODIA DENSITY W1118 vs SLIK CCD, measurement in dorsal domain. Membrane marker : SRC(myr)eGFP. Driver ptcG4
