# Supplementary material for: Slik sculpts the plasma membrane into cytonemes to control cell-cell communication
Source: EMBO J. 2025 Mar 6;44(8):2186–210. doi: 10.1038/s44318-025-00401-8 (PMC12000455; doi:10.1038/s44318-025-00401-8)
Supplement: Supplementary file 8 — Source data Fig. 4 [file 44318_2025_401_MOESM8_ESM.zip › Fig4/Fig4E_quantif.xlsx]

## Sheet: Figure4_proliferation
disc number	W1118 ♂	Slik ♂	Slik ccd ♂		disc number	W1118 ♂	Slik ♂	Slik ccd ♂
1	15	72	193		1	0.797872	3.82979	10.266
2	12	71	145		2	0.638298	3.7766	7.71277
3	8	82	143		3	0.425532	4.3617	7.60638
4	12	86	172		4	0.638298	4.57447	9.14894
5	17	124	164		5	0.904255	6.59574	8.7234
6	18	85	179		6	0.957447	4.52128	9.52128
7	24	105	167		7	1.2766	5.58511	8.88298
8	16	85	146		8	0.851064	4.52128	7.76596
9	17	102	200		9	0.904255	5.42553	10.6383
10	23	148	154		10	1.2234	7.87234	8.19149
11	16	48	188		11	0.851064	2.55319	10
12	25	69	199		12	1.32979	3.67021	10.5851
13	30	57	162		13	1.59574	3.03191	8.61702
14	32	56	181		14	1.70213	2.97872	9.62766
15	17	99	155		15	0.904255	5.26596	8.24468
	upside down disc while imaging					Normalization factor =		18.8
average w1118		18.8
cell number counted in 80 micron diameter circle					normalization
