# Supplementary material for: Slik sculpts the plasma membrane into cytonemes to control cell-cell communication
Source: EMBO J. 2025 Mar 6;44(8):2186–210. doi: 10.1038/s44318-025-00401-8 (PMC12000455; doi:10.1038/s44318-025-00401-8)
Supplement: Supplementary file 8 — Source data Fig. 4 [file 44318_2025_401_MOESM8_ESM.zip › Fig4/Fig4H_quantif.xlsx]

## Sheet: Values from manual Tracking
		Track n°	Slice n°	X	Y	Distance	Velocity	Pixel Value						Track n°	Slice n°	X	Y	Distance	Velocity	Pixel Value							Track n°	Slice n°	X	Y	Distance	Velocity	Pixel Value								Track n°	Slice n°	X	Y	Distance	Velocity	Pixel Value
		1	1	775	406	-1	-1	211		MAX_Movie CCD_10min-1 in µm per sec				1	27	437	63	-1	-1	160		Results from MAX_Movie CCD_10min-3s-02-1 in µm per sec					1	1	125	220	-1	-1	146		Results from MAX_Movie CCD_10min-3s-03-1 in µm per sec-suite						1	1	92	332	-1	-1	176		Results from MAX_Movie CCD_10min-3s-04-4 in µm per sec
	Spike at tip	1	2	775	406	0	0	223						1	28	438	63	0.129	0.064	132							1	2	132	212	1.371	0.686	127		+						1	2	90	333	0.288	0.144	187
	No spike at tip	1	3	774	406	-0.129	-0.065	202						1	29	439	59	0.532	0.266	164							1	3	133	215	-0.408	-0.204	159		Results from MAX_Movie CCD_10min-3s-03-1 in µm per sec						1	3	90	333	0	0	181
		1	4	773	405	-0.182	-0.091	384						1	30	445	57	0.816	0.408	111							1	4	135	215	-0.258	-0.129	104								1	4	93	330	0.547	0.274	191
		1	5	773	403	-0.258	-0.129	277						1	31	445	58	-0.129	-0.064	145							1	5	135	215	0	0	91								1	5	92	331	-0.182	-0.091	199
		1	6	771	403	-0.258	-0.129	390						1	32	443	57	0.288	0.144	160							1	6	138	208	-0.982	-0.491	133								1	6	93	331	0.129	0.065	212
		1	7	771	403	0	0	352						1	33	448	54	-0.752	-0.376	117							1	7	141	202	-0.865	-0.433	155								1	7	93	332	0.129	0.065	155
		1	8	769	402	0.288	0.144	344						1	34	449	51	-0.408	-0.204	113							1	8	140	203	0.182	0.091	105								1	8	93	332	0	0	182
		1	9	762	399	0.982	0.491	163						1	35	449	51	0	0	155							1	9	142	203	-0.258	-0.129	158								1	9	92	332	0.129	0.065	134
		1	10	769	404	-1.11	-0.555	112						1	36	450	50	-0.182	-0.091	193							1	10	137	204	0.658	0.329	157								1	10	93	331	-0.182	-0.091	198
		1	11	763	402	0.816	0.408	290						1	37	452	49	-0.288	-0.144	170							1	11	138	204	-0.129	-0.065	109								1	11	93	332	0.129	0.065	120
		1	12	775	406	-1.632	-0.816	150						1	38	450	49	0.258	0.129	153							1	12	134	209	0.826	0.413	164								1	12	93	332	0	0	180
		1	13	772	405	0.408	0.204	155						1	39	451	48	-0.182	-0.091	157							1	13	132	212	0.465	0.233	131								1	13	93	331	-0.129	-0.065	166
		1	14	778	406	-0.785	-0.392	166						1	40	446	50	0.695	0.347	185							1	14	135	212	-0.387	-0.194	105								1	14	93	331	0	0	197
		1	15	779	409	-0.408	-0.204	266						1	41	451	50	-0.645	-0.322	104							1	15	136	213	-0.182	-0.091	89								1	15	93	331	0	0	204
		1	16	779	410	-0.129	-0.065	203						1	42	450	48	0.288	0.144	198							1	16	131	213	0.645	0.323	136								1	16	93	332	0.129	0.065	185
		1	17	780	418	-1.04	-0.52	386						1	43	455	47	-0.658	-0.329	111							1	17	130	213	0.129	0.065	147								1	17	93	332	0	0	174
		1	18	780	418	0	0	319						1	44	456	45	-0.288	-0.144	125							1	18	135	208	-0.912	-0.456	106								1	18	93	332	0	0	127
		1	19	779	415	0.408	0.204	188						1	45	455	47	0.288	0.144	269							1	19	136	205	-0.408	-0.204	143								1	19	94	331	-0.182	-0.091	203
		1	20	779	415	0	0	203						1	46	459	44	-0.645	-0.322	99							1	20	139	207	0.465	0.233	147								1	20	94	331	0	0	197
		1	21	778	419	0.532	0.266	356						1	47	458	44	0.129	0.064	218							1	21	141	205	0.365	0.182	163								1	21	93	331	0.129	0.065	199
		1	22	778	418	-0.129	-0.065	459						1	48	461	42	-0.465	-0.233	228							1	22	139	204	-0.288	-0.144	153								1	22	93	331	0	0	165
		1	23	784	414	-0.93	-0.465	96						1	49	461	42	0	0	295							1	23	145	198	1.095	0.547	136								1	23	93	331	0	0	139
		1	24	783	415	0.182	0.091	116						1	50	462	40	-0.288	-0.144	156							1	24	134	203	-1.559	-0.779	117								1	24	93	331	0	0	180
		1	25	777	415	0.774	0.387	285						1	51	463	42	0.288	0.144	172							1	25	138	207	0.73	0.365	109								1	25	93	332	-0.129	-0.065	124
		1	26	777	415	0	0	259						1	52	461	42	-0.258	-0.129	277							1	26	135	214	0.982	0.491	149								1	26	95	331	0.288	0.144	206
		1	27	781	421	0.93	0.465	186						1	53	463	42	0.258	0.129	161							1	27	141	217	0.865	0.433	160								1	27	94	331	-0.129	-0.065	189
		1	28	782	420	-0.182	-0.091	131						1	54	462	43	-0.182	-0.091	231							1	28	141	217	0	0	100								1	28	94	331	0	0	137
		1	29	781	420	0.129	0.065	146						1	55	461	42	-0.182	-0.091	159							1	29	136	214	-0.752	-0.376	95								1	29	94	331	0	0	183
		1	30	777	423	0.645	0.323	257						1	56	462	42	0.129	0.064	222							1	30	128	218	-1.154	-0.577	152								1	30	93	331	-0.129	-0.065	199
		1	31	782	431	1.217	0.608	189						1	57	461	43	-0.182	-0.091	204							1	31	130	218	0.258	0.129	168								1	31	94	331	0.129	0.065	189
		1	32	782	431	0	0	232						1	58	459	43	-0.258	-0.129	279							1	32	132	220	0.365	0.182	161								1	32	94	331	0	0	144
		1	33	781	433	0.288	0.144	267						1	59	461	44	0.288	0.144	221							1	33	134	220	0.258	0.129	158								1	33	94	331	0	0	190
		1	34	776	415	-2.41	-1.205	398						1	60	461	43	-0.129	-0.064	178							1	34	131	221	-0.408	-0.204	158								1	34	94	331	0	0	138
		1	35	774	421	0.816	0.408	318						1	61	460	44	0.182	0.091	238							1	35	131	221	0	0	104								1	35	94	331	0	0	157
		1	36	773	419	-0.288	-0.144	333						1	62	462	44	-0.258	-0.129	126							1	36	126	225	0.826	0.413	197								1	36	94	331	0	0	208
		1	37	774	422	0.408	0.204	287						1	63	461	43	0.182	0.091	187							1	37	123	226	0.408	0.204	370								1	37	94	331	0	0	196
		1	38	777	415	-0.982	-0.491	388						1	64	461	43	0	0	180							1	38	122	223	0.408	0.204	161								1	38	94	333	0.258	0.129	100
		1	39	783	412	-0.865	-0.433	534						1	65	463	44	0.288	0.144	187							1	39	123	227	-0.532	-0.266	365								1	39	95	329	-0.532	-0.266	160
		1	40	787	408	-0.73	-0.365	238						1	66	466	40	0.645	0.322	139							1	40	124	227	-0.129	-0.065	402								1	40	94	330	0.182	0.091	200
		1	41	798	400	-1.755	-0.877	330						1	67	464	40	-0.258	-0.129	314							1	41	124	226	-0.129	-0.065	377								1	41	94	330	0	0	148
		1	42	803	403	-0.752	-0.376	191						1	68	465	41	0.182	0.091	125							1	42	140	240	2.743	1.371	349								1	42	92	331	-0.288	-0.144	181
		1	43	803	398	0.645	0.323	267						1	69	463	40	-0.288	-0.144	231							1	43	143	238	0.465	0.233	356								1	43	93	331	0.129	0.065	120
		1	44	805	401	-0.465	-0.233	236						1	70	464	40	0.129	0.064	189							1	44	145	233	0.695	0.347	394								1	44	93	331	0	0	175
		1	45	805	397	0.516	0.258	268						1	71	465	40	0.129	0.064	205							1	45	148	230	0.547	0.274	243								1	45	94	331	0.129	0.065	188
		1	46	807	401	-0.577	-0.288	434						1	72	465	38	0.258	0.129	354							1	46	155	226	1.04	0.52	204								1	46	94	331	0	0	182
		1	47	809	400	-0.288	-0.144	351						1	73	468	38	0.387	0.193	170							1	47	164	215	1.833	0.917	308								1	47	94	330	0.129	0.065	184
		1	48	811	399	-0.288	-0.144	262						1	74	468	38	0	0	254							1	48	165	212	0.408	0.204	177								1	48	94	331	-0.129	-0.065	134
		1	49	811	399	0	0	278						1	75	468	38	0	0	261							1	49	167	216	-0.577	-0.288	287								1	49	94	330	0.129	0.065	159
		1	50	818	399	-0.903	-0.452	305						1	76	468	38	0	0	167							1	50	167	211	0.645	0.323	117								1	50	94	330	0	0	191
		1	51	815	401	0.465	0.233	190						1	77	466	40	-0.365	-0.182	316							1	51	167	211	0	0	139								1	51	92	332	-0.365	-0.182	101
		1	52	821	398	-0.865	-0.433	165						1	78	465	41	-0.182	-0.091	243							1	52	171	208	0.645	0.323	176								1	52	93	331	0.182	0.091	135
		1	53	817	396	0.577	0.288	484						1	79	464	40	-0.182	-0.091	195							1	53	179	211	1.102	0.551	135								1	53	93	331	0	0	114
		1	54	816	394	0.288	0.144	408						1	80	463	41	-0.182	-0.091	251							1	54	183	215	0.73	0.365	123								1	54	93	331	0	0	121
		1	55	818	391	0.465	0.233	243						1	81	463	42	-0.129	-0.064	213							1	55	187	212	0.645	0.323	145								1	55	93	331	0	0	123
		1	56	815	388	0.547	0.274	197						1	82	463	42	0	0	129							1	56	190	212	0.387	0.194	117								1	56	93	331	0	0	178
		1	57	815	390	-0.258	-0.129	277						1	83	461	44	-0.365	-0.182	216							1	57	194	215	0.645	0.323	171								1	57	93	331	0	0	184
		1	58	816	391	-0.182	-0.091	143						1	84	461	44	0	0	153							1	58	194	206	-1.161	-0.581	264								1	58	93	331	0	0	185
		1	59	816	392	-0.129	-0.065	170						1	85	461	45	0.129	0.064	180							1	59	193	202	-0.532	-0.266	334								1	59	93	331	0	0	109
		1	60	816	392	0	0	216						1	86	456	48	0.752	0.376	320							1	60	195	200	-0.365	-0.182	308								1	60	93	331	0	0	131
		1	61	816	392	0	0	319						1	87	453	49	0.408	0.204	198							1	61	193	195	-0.695	-0.347	345								1	61	94	329	0.288	0.144	120
		1	62	816	392	0	0	152						1	88	452	50	0.182	0.091	248							1	62	196	185	-1.347	-0.673	231								1	62	95	329	0.129	0.065	185
		1	63	816	392	0	0	155						1	89	450	52	0.365	0.182	315							1	63	199	181	-0.645	-0.323	296								1	63	95	329	0	0	190
		1	64	816	393	-0.129	-0.065	98						1	90	449	56	0.532	0.266	264							1	64	200	177	-0.532	-0.266	119								1	64	94	331	-0.288	-0.144	167
		1	65	812	392	0.532	0.266	175						1	91	445	61	0.826	0.413	270							1	65	192	179	1.064	0.532	146								1	65	94	330	0.129	0.065	116
		1	66	810	391	0.288	0.144	357						1	92	445	59	-0.258	-0.129	221							1	66	192	184	0.645	0.323	212								1	66	94	330	0	0	121
		1	67	817	390	-0.912	-0.456	302						1	93	446	60	0.182	0.091	169							1	67	184	182	-1.064	-0.532	168								1	67	95	330	0.129	0.065	170
		1	68	827	389	-1.296	-0.648	394						1	94	445	60	-0.129	-0.064	180							1	68	179	183	-0.658	-0.329	149								1	68	95	331	0.129	0.065	114
		1	69	829	388	-0.288	-0.144	274						1	95	442	62	-0.465	-0.233	139							1	69	176	184	-0.408	-0.204	190								1	69	95	331	0	0	160
		1	70	835	386	-0.816	-0.408	297						1	96	438	67	-0.826	-0.413	217							1	70	165	182	-1.442	-0.721	202								1	70	95	330	-0.129	-0.065	137
		1	71	837	386	-0.258	-0.129	324						1	97	433	70	-0.752	-0.376	171							1	71	166	182	0.129	0.065	274								1	71	95	330	0	0	127
		1	72	842	381	-0.912	-0.456	318						1	98	431	71	-0.288	-0.144	180							1	72	172	186	0.93	0.465	174								1	72	95	332	0.258	0.129	117
		1	73	842	381	0	0	351						1	99	435	75	0.73	0.365	130							1	73	168	184	-0.577	-0.288	357								1	73	94	330	-0.288	-0.144	100
		1	74	843	380	-0.182	-0.091	366						1	100	424	79	-1.51	-0.755	165							1	74	179	194	1.918	0.959	135								1	74	93	331	0.182	0.091	133
		1	75	844	379	-0.182	-0.091	245						1	101	422	79	-0.258	-0.129	199							1	75	176	196	-0.465	-0.233	246								1	75	97	326	-0.826	-0.413	131
		1	76	846	376	-0.465	-0.233	282						1	102	419	83	-0.645	-0.322	166							1	76	179	197	0.408	0.204	152								1	76	98	326	-0.129	-0.065	182
		1	77	848	373	-0.465	-0.233	164						1	103	415	83	-0.516	-0.258	201							1	77	178	200	-0.408	-0.204	186								1	77	99	326	-0.129	-0.065	120
		1	78	842	375	0.816	0.408	129						1	104	417	82	0.288	0.144	121							1	78	174	208	-1.154	-0.577	437								1	78	98	327	0.182	0.091	93
		1	79	835	379	1.04	0.52	355						1	105	414	85	-0.547	-0.274	202							1	79	159	200	2.193	1.097	200								1	79	99	327	-0.129	-0.065	164
		1	80	839	382	-0.645	-0.323	215						1	106	414	87	-0.258	-0.129	225							1	80	157	203	0.465	0.233	141								1	80	99	326	-0.129	-0.065	132
		1	81	839	378	0.516	0.258	479						1	107	416	84	0.465	0.233	219							1	81	160	208	0.752	0.376	147								1	81	99	326	0	0	138
		1	82	838	379	-0.182	-0.091	347						2	64	128	314	-1	-1	199							1	82	160	208	0	0	366								1	82	98	327	0.182	0.091	168
		1	83	838	378	0.129	0.065	277						2	65	127	313	0.182	0.091	252							1	83	160	211	0.387	0.194	333								1	83	98	325	-0.258	-0.129	174
		1	84	846	382	-1.154	-0.577	338						2	66	124	313	0.387	0.194	202							1	84	156	213	0.577	0.288	353								1	84	99	325	-0.129	-0.065	164
		1	85	843	376	0.865	0.433	392						2	67	122	312	0.288	0.144	151							1	85	154	214	0.288	0.144	164								1	85	99	325	0	0	184
		1	86	844	373	0.408	0.204	273						2	68	118	312	0.516	0.258	198							1	86	152	219	0.695	0.347	360								1	86	99	326	-0.129	-0.065	179
		1	87	849	370	0.752	0.376	244						2	69	112	312	0.774	0.387	147							1	87	157	219	-0.645	-0.323	195								1	87	99	326	0	0	134
		1	88	849	372	-0.258	-0.129	153						2	70	111	311	0.182	0.091	225							1	88	156	219	0.129	0.065	277								1	88	99	326	0	0	173
		1	89	848	373	-0.182	-0.091	298						2	71	109	311	0.258	0.129	224							1	89	153	217	0.465	0.233	337								1	89	99	326	0	0	116
		1	90	848	371	0.258	0.129	183						2	72	104	313	0.695	0.347	182							1	90	153	217	0	0	343								1	90	99	326	0	0	124
		1	91	848	374	-0.387	-0.194	205						2	73	100	313	0.516	0.258	200							1	91	153	217	0	0	215								1	91	99	326	0	0	171
		1	92	847	371	0.408	0.204	141						2	74	94	311	0.816	0.408	196							1	92	153	217	0	0	422								1	92	99	326	0	0	168
		1	93	846	371	0.129	0.065	149						2	75	91	311	0.387	0.194	168							1	93	153	217	0	0	160								1	93	99	325	0.129	0.065	149
		1	94	842	373	0.577	0.288	395						2	76	89	312	0.288	0.144	211							1	94	153	215	0.258	0.129	404								1	94	99	327	-0.258	-0.129	117
		1	95	842	373	0	0	477						2	77	91	311	-0.288	-0.144	189							1	95	154	213	0.288	0.144	393								1	95	99	326	0.129	0.065	115
		1	96	850	377	1.154	0.577	157						2	78	86	313	0.695	0.347	132							1	96	156	212	0.288	0.144	177								1	96	99	326	0	0	104
		1	97	848	380	-0.465	-0.233	156						2	79	87	312	-0.182	-0.091	152							1	97	156	212	0	0	157								1	97	99	326	0	0	167
		1	98	823	390	-3.473	-1.737	129						2	80	86	315	0.408	0.204	156							1	98	156	215	-0.387	-0.194	385								1	98	99	326	0	0	120
		1	99	817	389	-0.785	-0.392	75						2	81	81	314	0.658	0.329	176							1	99	157	215	-0.129	-0.065	400								1	99	100	326	0.129	0.065	121
		1	100	814	395	-0.865	-0.433	109						2	82	80	316	0.288	0.144	189							1	100	157	214	-0.129	-0.065	388								1	100	100	326	0	0	133
		1	101	815	396	-0.182	-0.091	92						2	83	78	315	0.288	0.144	166							1	101	158	213	-0.182	-0.091	167								1	101	100	326	0	0	121
		1	102	814	394	0.288	0.144	116						2	84	73	319	0.826	0.413	133							1	102	158	212	-0.129	-0.065	168								1	102	100	325	0.129	0.065	176
		1	103	817	396	-0.465	-0.233	98						2	85	75	315	-0.577	-0.288	196							1	103	159	211	-0.182	-0.091	129								1	103	100	325	0	0	194
		1	104	812	396	0.645	0.323	135						2	86	72	317	0.465	0.233	139							1	104	159	211	0	0	164								1	104	100	325	0	0	177
		1	105	811	395	0.182	0.091	157						2	87	74	319	-0.365	-0.182	174							1	105	159	211	0	0	227								1	105	100	325	0	0	202
		1	106	812	398	-0.408	-0.204	117						2	88	75	317	0.288	0.144	149							1	106	162	206	-0.752	-0.376	176								1	106	100	326	-0.129	-0.065	120
		1	107	814	397	0.288	0.144	129						2	89	78	320	-0.547	-0.274	151							1	107	162	204	-0.258	-0.129	333								1	107	100	325	0.129	0.065	177
		1	108	811	400	-0.547	-0.274	93						2	90	80	319	-0.288	-0.144	160							1	108	164	201	-0.465	-0.233	109								1	108	101	325	0.129	0.065	132
		1	109	813	398	0.365	0.182	70						2	91	82	320	-0.288	-0.144	157							1	109	164	201	0	0	152								1	109	100	326	-0.182	-0.091	126
		1	110	810	399	-0.408	-0.204	120						2	92	83	317	0.408	0.204	165							1	110	163	204	0.408	0.204	362								1	110	100	325	0.129	0.065	135
		1	111	812	400	0.288	0.144	101						2	93	86	312	0.752	0.376	157							1	111	164	204	-0.129	-0.065	375								1	111	99	325	0.129	0.065	185
		1	112	812	399	-0.129	-0.065	113						2	94	89	314	-0.465	-0.233	186							1	112	166	201	-0.465	-0.233	133								1	112	99	325	0	0	146
		1	113	813	398	-0.182	-0.091	97						2	95	89	313	0.129	0.065	213							1	113	156	197	1.389	0.695	166								1	113	100	324	0.182	0.091	191
		1	114	812	399	0.182	0.091	128						2	96	91	312	0.288	0.144	214							1	114	164	204	-1.371	-0.686	180								1	114	100	324	0	0	199
		1	115	812	397	-0.258	-0.129	103						2	97	93	316	0.577	0.288	186							1	115	166	204	-0.258	-0.129	399								1	115	100	324	0	0	185
		1	116	813	397	-0.129	-0.065	78						2	98	94	311	-0.658	-0.329	171							1	116	166	202	-0.258	-0.129	287								1	116	100	326	-0.258	-0.129	167
		1	117	813	397	0	0	111						2	99	96	311	-0.258	-0.129	187							1	117	166	199	-0.387	-0.194	165								1	117	100	325	0.129	0.065	134
		1	118	814	397	-0.129	-0.065	71						2	100	98	311	-0.258	-0.129	204							1	118	166	200	0.129	0.065	151								1	118	99	325	0.129	0.065	174
		1	119	811	398	0.408	0.204	169						2	101	98	311	0	0	233							1	119	164	200	0.258	0.129	383								1	119	100	325	-0.129	-0.065	134
		1	120	812	398	-0.129	-0.065	122						2	102	97	310	0.182	0.091	262							1	120	163	200	0.129	0.065	143								1	120	98	325	0.258	0.129	179
		1	121	811	400	0.288	0.144	140						2	103	98	311	-0.182	-0.091	293							1	121	162	198	0.288	0.144	131								1	121	100	325	-0.258	-0.129	180
		1	122	811	401	0.129	0.065	96						2	104	91	309	0.939	0.47	290							1	122	161	198	0.129	0.065	431								1	122	99	324	0.182	0.091	119
		1	123	808	400	-0.408	-0.204	139						2	105	81	307	1.316	0.658	223							1	123	162	197	-0.182	-0.091	127								1	123	101	325	-0.288	-0.144	124
		1	124	815	399	0.912	0.456	96						2	106	82	305	-0.288	-0.144	229							1	124	158	201	0.73	0.365	126								1	124	100	325	0.129	0.065	169
		1	125	809	401	-0.816	-0.408	114						2	107	81	304	-0.182	-0.091	260							1	125	158	205	0.516	0.258	383								1	125	99	325	0.129	0.065	178
		1	126	809	400	0.129	0.065	154						2	108	83	301	-0.465	-0.233	268							1	126	163	217	1.677	0.839	174								1	126	99	325	0	0	105
		1	127	811	398	0.365	0.182	127						2	109	82	301	0.129	0.065	269							1	127	158	216	-0.658	-0.329	190								1	127	99	325	0	0	196
		1	128	811	399	-0.129	-0.065	105						2	110	82	301	0	0	186							1	128	153	215	-0.658	-0.329	396								1	128	99	325	0	0	187
		1	129	812	400	-0.182	-0.091	73						2	111	82	301	0	0	178							1	129	153	214	-0.129	-0.065	105								1	129	99	325	0	0	187
		1	130	811	398	0.288	0.144	127						2	112	86	299	-0.577	-0.288	239							1	130	152	214	-0.129	-0.065	105								1	130	100	323	-0.288	-0.144	199
		1	131	815	397	-0.532	-0.266	80						2	113	87	301	-0.288	-0.144	230							1	131	149	216	-0.465	-0.233	112								1	131	100	325	0.258	0.129	199
		1	132	811	396	0.532	0.266	95						2	114	87	302	-0.129	-0.065	275							1	132	151	220	-0.577	-0.288	342								1	132	100	325	0	0	137
		1	133	814	396	-0.387	-0.194	127						2	115	84	302	-0.387	-0.194	228							2	89	188	338	-1	-1	557								1	133	100	325	0	0	197
		1	134	814	396	0	0	134						2	116	84	301	-0.129	-0.065	260							2	90	209	338	2.709	1.355	145								1	134	100	325	0	0	138
		1	135	812	399	0.465	0.233	111						2	117	81	300	-0.408	-0.204	200							2	91	216	335	0.982	0.491	164								1	135	100	325	0	0	188
		1	136	814	400	-0.288	-0.144	67						2	118	82	303	0.408	0.204	213							2	92	220	335	0.516	0.258	310								1	136	100	325	0	0	190
		1	137	814	397	0.387	0.194	58						2	119	82	305	0.258	0.129	173							2	93	231	332	1.471	0.735	331								1	137	100	325	0	0	139
		1	138	813	397	0.129	0.065	94						2	120	84	310	0.695	0.347	225							2	94	248	329	2.227	1.113	332								1	138	99	324	-0.182	-0.091	181
		1	139	808	398	0.658	0.329	85						2	121	74	313	-1.347	-0.673	200							2	95	251	320	1.224	0.612	139								1	139	100	325	0.182	0.091	187
		1	140	810	399	-0.288	-0.144	105						2	122	67	313	-0.903	-0.452	217							2	96	259	320	1.032	0.516	297								1	140	101	325	0.129	0.065	193
		1	141	814	402	-0.645	-0.323	108						2	123	66	311	-0.288	-0.144	234							2	97	261	317	0.465	0.233	322								1	141	99	324	-0.288	-0.144	125
		1	142	814	397	0.645	0.323	103						2	124	68	308	-0.465	-0.233	180							2	98	269	314	1.102	0.551	120								1	142	100	326	0.288	0.144	120
		1	143	815	394	0.408	0.204	93						2	125	70	309	-0.288	-0.144	174							2	99	280	302	2.1	1.05	216								1	143	99	325	-0.182	-0.091	188
		1	144	808	397	-0.982	-0.491	127						2	126	69	308	0.182	0.091	142							2	100	285	294	1.217	0.608	194								1	144	100	325	0.129	0.065	178
		1	145	813	397	0.645	0.323	91						2	127	72	311	-0.547	-0.274	210							2	101	285	287	0.903	0.452	226								1	145	99	324	-0.182	-0.091	153
		1	146	808	397	-0.645	-0.323	144						2	128	73	310	-0.182	-0.091	193							2	102	282	266	2.737	1.368	105								1	146	100	325	0.182	0.091	123
		1	147	810	398	0.288	0.144	109						2	129	73	313	0.387	0.194	129							2	103	281	271	-0.658	-0.329	271								1	147	100	325	0	0	134
		1	148	810	398	0	0	107						2	130	75	312	-0.288	-0.144	208							2	104	278	270	0.408	0.204	285								1	148	99	326	0.182	0.091	117
		1	149	805	402	-0.826	-0.413	131						2	131	76	311	-0.182	-0.091	119							2	105	273	271	0.658	0.329	232								1	149	99	324	-0.258	-0.129	178
		1	150	809	398	0.73	0.365	160						2	132	78	311	-0.258	-0.129	119							2	106	274	268	-0.408	-0.204	274								1	150	100	325	0.182	0.091	181
		1	151	813	397	0.532	0.266	84						2	133	81	311	-0.387	-0.194	247							2	107	274	268	0	0	119								1	151	99	324	-0.182	-0.091	189
		1	152	814	397	0.129	0.065	110						2	134	83	310	-0.288	-0.144	243							2	108	271	269	0.408	0.204	127								1	152	100	324	0.129	0.065	203
		1	153	811	397	-0.387	-0.194	122						2	135	84	312	-0.288	-0.144	181							2	109	271	270	0.129	0.065	190								1	153	99	324	-0.129	-0.065	185
		1	154	812	396	0.182	0.091	104						2	136	84	312	0	0	224							2	110	272	271	0.182	0.091	260								1	154	99	324	0	0	202
		1	155	812	399	-0.387	-0.194	82						2	137	83	310	0.288	0.144	332							2	111	276	277	0.93	0.465	209								1	155	100	324	-0.129	-0.065	185
		1	156	810	398	0.288	0.144	126						2	138	81	323	-1.697	-0.848	332							2	112	281	287	1.442	0.721	228								1	156	99	325	0.182	0.091	177
		1	157	814	397	-0.532	-0.266	70						2	139	86	308	2.04	1.02	85							2	113	281	290	0.387	0.194	161								1	157	99	324	-0.129	-0.065	136
		1	158	813	396	0.182	0.091	93						2	140	90	309	0.532	0.266	167							2	114	283	283	-0.939	-0.47	103								1	158	99	323	-0.129	-0.065	164
		1	159	814	396	-0.129	-0.065	122						2	141	96	309	0.774	0.387	470							2	115	281	281	-0.365	-0.182	155								1	159	100	325	0.288	0.144	186
		1	160	811	398	0.465	0.233	123						2	142	97	308	0.182	0.091	377							2	116	280	281	-0.129	-0.065	135								1	160	100	325	0	0	116
		1	161	807	398	0.516	0.258	109						2	143	70	320	-3.812	-1.906	296							2	117	267	276	-1.797	-0.898	132								1	161	100	325	0	0	179
		1	162	810	400	-0.465	-0.233	113						2	144	83	312	1.969	0.985	231							2	118	261	267	-1.395	-0.698	159								1	162	100	325	0	0	178
		1	163	810	397	0.387	0.194	109						2	145	80	323	-1.471	-0.735	291							2	119	257	264	-0.645	-0.323	121								1	163	101	324	-0.182	-0.091	173
		1	164	807	400	-0.547	-0.274	93						2	146	66	332	-2.147	-1.073	370							2	120	261	265	0.532	0.266	194								1	164	99	325	0.288	0.144	165
		1	165	809	400	0.258	0.129	89						2	147	69	334	0.465	0.233	466							2	121	264	276	1.471	0.735	149								1	165	100	325	-0.129	-0.065	157
		1	166	813	396	0.73	0.365	63						2	148	69	334	0	0	387							2	122	259	260	-2.162	-1.081	159								1	166	101	324	-0.182	-0.091	131
		1	167	814	394	0.288	0.144	79						2	149	66	331	-0.547	-0.274	468							2	123	259	257	-0.387	-0.194	150								1	167	101	325	0.129	0.065	164
		1	168	808	398	-0.93	-0.465	165						2	150	65	332	-0.182	-0.091	333							2	124	263	257	-0.516	-0.258	197								1	168	102	325	0.129	0.065	173
		1	169	809	400	-0.288	-0.144	64						2	151	74	328	1.271	0.635	146							2	125	266	259	-0.465	-0.233	176								1	169	101	324	-0.182	-0.091	186
		1	170	808	395	0.658	0.329	78						2	152	70	315	1.755	0.877	86							2	126	250	244	2.829	1.415	189								1	170	100	325	-0.182	-0.091	143
		1	171	805	399	-0.645	-0.323	99						2	153	74	315	-0.516	-0.258	101							2	127	258	254	-1.652	-0.826	122								1	171	101	325	0.129	0.065	166
		1	172	806	403	-0.532	-0.266	84						2	154	76	312	-0.465	-0.233	165							2	128	241	297	-5.965	-2.982	322								1	172	100	323	-0.288	-0.144	138
		1	173	772	402	4.388	2.194	138						2	155	78	312	-0.258	-0.129	205							2	129	273	277	4.868	2.434	257								1	173	96	327	0.73	0.365	285
		1	174	790	409	-2.491	-1.246	113						2	156	78	307	-0.645	-0.323	183							2	130	250	260	-3.689	-1.845	95								1	174	92	326	0.532	0.266	132
		1	175	786	409	0.516	0.258	136						2	157	78	311	0.516	0.258	164							2	131	266	251	2.368	1.184	130								1	175	91	329	0.408	0.204	198
		1	176	790	407	-0.577	-0.288	85						2	158	72	310	-0.785	-0.392	191							2	132	261	256	-0.912	-0.456	241								1	176	93	331	0.365	0.182	132
		1	177	790	409	0.258	0.129	105						2	159	61	303	-1.682	-0.841	254							2	133	254	241	2.135	1.068	399								1	177	94	334	0.408	0.204	167
		1	178	791	415	0.785	0.392	88						2	160	66	297	1.008	0.504	272							2	134	246	237	1.154	0.577	194								1	178	86	326	-1.459	-0.73	158
		1	179	787	415	-0.516	-0.258	84						2	161	68	294	0.465	0.233	371							2	135	266	261	-4.03	-2.015	191								1	179	88	317	-1.189	-0.595	188
		1	180	789	418	0.465	0.233	108						2	162	66	289	0.695	0.347	308							2	136	277	274	-2.197	-1.098	212								1	180	85	320	0.547	0.274	196
		1	181	784	414	-0.826	-0.413	86						2	163	61	286	0.752	0.376	245							2	137	266	255	2.832	1.416	107								1	181	82	319	0.408	0.204	188
		1	182	783	414	-0.129	-0.065	81						2	164	59	280	0.816	0.408	221							2	138	272	259	-0.93	-0.465	196								1	182	83	322	-0.408	-0.204	156
		1	183	782	417	-0.408	-0.204	97						2	165	55	285	-0.826	-0.413	179							2	139	280	274	-2.193	-1.097	235								1	183	88	331	-1.328	-0.664	177
		1	184	782	419	-0.258	-0.129	109						2	166	57	286	0.288	0.144	158							2	140	269	264	1.918	0.959	152								1	184	91	333	-0.465	-0.233	141
		1	185	779	422	-0.547	-0.274	100						2	167	60	283	0.547	0.274	220							2	141	263	264	0.774	0.387	192								1	185	91	331	0.258	0.129	165
		1	186	773	422	-0.774	-0.387	185						2	168	55	284	-0.658	-0.329	357							2	142	269	277	-1.847	-0.923	126								1	186	93	331	0.258	0.129	116
		1	187	793	414	2.779	1.389	70						2	169	57	286	0.365	0.182	373							2	143	273	288	-1.51	-0.755	181								1	187	96	327	0.645	0.323	160
		1	188	798	423	1.328	0.664	84						2	170	59	288	0.365	0.182	344							2	144	268	296	-1.217	-0.608	126								1	188	97	326	0.182	0.091	144
		1	189	795	427	0.645	0.323	98						2	171	62	287	0.408	0.204	306							2	145	273	297	0.658	0.329	178								1	189	98	326	0.129	0.065	344
		1	190	778	424	2.227	1.113	255						2	172	62	287	0	0	284							2	146	267	282	-2.084	-1.042	132								1	190	98	326	0	0	326
		1	191	788	417	-1.575	-0.787	88						2	173	62	285	0.258	0.129	394							2	147	270	275	-0.982	-0.491	193								1	191	98	329	0.387	0.194	189
		1	192	791	413	-0.645	-0.323	84						2	174	61	285	0.129	0.065	278							2	148	267	271	-0.645	-0.323	125								1	192	96	330	0.288	0.144	332
		1	193	792	412	-0.182	-0.091	72						2	175	60	288	0.408	0.204	219							2	149	272	285	1.918	0.959	116								1	193	96	332	0.258	0.129	309
		1	194	785	417	1.11	0.555	72						2	176	64	286	-0.577	-0.288	322							2	150	260	314	4.049	2.024	120								1	194	97	330	-0.288	-0.144	326
		1	195	789	423	0.93	0.465	79						2	177	65	287	-0.182	-0.091	354							2	151	232	329	4.098	2.049	273								1	195	97	331	0.129	0.065	157
		1	196	788	424	0.182	0.091	70						2	178	65	287	0	0	410							2	152	248	318	-2.505	-1.252	220								1	196	97	331	0	0	329
		1	197	777	419	1.559	0.779	119						2	179	67	286	-0.288	-0.144	301							2	153	249	278	-5.162	-2.581	174								1	197	97	333	0.258	0.129	199
		1	198	776	422	-0.408	-0.204	121						2	180	67	287	0.129	0.065	362							2	154	251	283	0.695	0.347	337								1	198	96	332	-0.182	-0.091	315
		1	199	789	431	-2.04	-1.02	102						2	181	66	288	0.182	0.091	311							2	155	252	287	0.532	0.266	167								1	199	95	330	-0.288	-0.144	300
		1	200	784	428	0.752	0.376	293						2	182	67	289	0.182	0.091	494							2	156	246	299	1.731	0.865	99								1	200	97	328	-0.365	-0.182	323
		1	201	786	432	-0.577	-0.288	156						2	183	68	289	0.129	0.065	382							2	157	237	323	3.307	1.653	141								1	201	98	330	0.288	0.144	204
		2	111	332	147	-1	-1	271						2	184	67	290	-0.182	-0.091	271							2	158	232	323	0.645	0.323	119								4	1	367	135	-1	-1	193
		2	112	335	145	0.465	0.233	200						2	185	65	293	-0.465	-0.233	279							2	159	243	332	-1.833	-0.917	315								4	2	369	135	-0.258	-0.129	182
		2	113	332	146	-0.408	-0.204	427						2	186	64	294	-0.182	-0.091	243							2	160	252	322	-1.736	-0.868	207								4	3	367	138	0.465	0.233	190
		2	114	332	142	0.516	0.258	281						2	187	64	297	-0.387	-0.194	253							2	161	249	315	-0.982	-0.491	216								4	4	367	135	-0.387	-0.194	179
		2	115	330	140	0.365	0.182	332						2	188	65	297	-0.129	-0.065	285							2	162	257	298	-2.424	-1.212	119								4	5	367	136	0.129	0.065	184
		2	116	332	138	0.365	0.182	257						2	189	66	302	-0.658	-0.329	172							2	163	242	283	-2.737	-1.368	222								4	6	367	136	0	0	171
		2	117	329	134	0.645	0.323	360						2	190	64	305	-0.465	-0.233	234							2	164	243	295	1.553	0.777	163								4	7	368	134	-0.288	-0.144	205
		2	118	332	142	-1.102	-0.551	292						2	191	60	311	-0.93	-0.465	316							2	165	244	296	0.182	0.091	302								4	8	366	135	0.288	0.144	216
		2	119	332	142	0	0	259						2	192	63	306	0.752	0.376	122							2	166	246	315	2.465	1.232	115								4	9	366	135	0	0	197
		2	120	331	142	0.129	0.065	255						2	193	64	303	0.408	0.204	176							2	167	249	313	-0.465	-0.233	331								4	10	367	134	0.182	0.091	218
		2	121	330	140	0.288	0.144	385						2	194	63	305	-0.288	-0.144	246							2	168	251	309	-0.577	-0.288	149								4	11	368	133	0.182	0.091	166
		2	122	331	132	1.04	0.52	516						2	195	64	302	0.408	0.204	218							2	169	247	304	-0.826	-0.413	190								4	12	368	133	0	0	223
		2	123	330	132	-0.129	-0.065	421						2	196	65	301	0.182	0.091	210							2	170	246	301	-0.408	-0.204	203								4	13	368	136	-0.387	-0.194	169
		2	124	330	131	-0.129	-0.065	545						2	197	65	298	0.387	0.194	256							2	171	246	297	-0.516	-0.258	129								4	14	369	134	0.288	0.144	222
		2	125	331	129	-0.288	-0.144	602						2	198	66	296	0.288	0.144	400							2	172	242	275	-2.885	-1.442	124								4	15	369	135	-0.129	-0.065	327
		2	126	328	131	0.465	0.233	668						2	199	66	296	0	0	240							2	173	249	269	-1.189	-0.595	150								4	16	369	136	-0.129	-0.065	247
		2	127	329	128	-0.408	-0.204	829						2	200	66	300	-0.516	-0.258	218							2	174	252	270	-0.408	-0.204	106								4	17	367	135	0.288	0.144	185
		2	128	331	113	-1.952	-0.976	146						2	201	67	300	-0.129	-0.065	208							2	175	254	275	-0.695	-0.347	118								4	18	367	135	0	0	161
		2	129	328	101	-1.596	-0.798	154						3	131	314	572	-1	-1	208							2	176	254	274	0.129	0.065	163								4	19	369	137	0.365	0.182	204
		2	130	325	104	0.547	0.274	315						3	132	317	573	0.408	0.204	464							2	177	258	279	-0.826	-0.413	138								4	20	369	136	-0.129	-0.065	225
		2	131	337	106	-1.569	-0.785	244						3	133	320	571	0.465	0.233	360							2	178	260	285	-0.816	-0.408	156								4	21	369	136	0	0	205
		2	132	336	96	1.296	0.648	282						3	134	315	576	-0.912	-0.456	356							2	179	261	289	-0.532	-0.266	115								4	22	368	136	-0.129	-0.065	228
		2	133	333	89	0.982	0.491	269						3	135	315	577	-0.129	-0.065	474							2	180	260	285	0.532	0.266	105								4	23	369	135	0.182	0.091	202
		2	134	332	86	0.408	0.204	280						3	136	313	581	-0.577	-0.288	320							2	181	261	292	-0.912	-0.456	143								4	24	369	135	0	0	260
		2	135	333	85	0.182	0.091	195						3	137	316	584	-0.547	-0.274	245							2	182	257	284	1.154	0.577	117								4	25	369	134	0.129	0.065	336
		2	136	335	82	0.465	0.233	128						3	138	315	585	-0.182	-0.091	404							2	183	258	285	-0.182	-0.091	153								4	26	369	133	0.129	0.065	240
		2	137	333	74	1.064	0.532	214						3	139	313	583	-0.365	-0.182	596							2	184	258	286	-0.129	-0.065	103								4	27	369	133	0	0	253
		2	138	334	73	0.182	0.091	219						3	140	313	586	0.387	0.194	370							2	185	256	285	0.288	0.144	131								4	28	368	133	0.129	0.065	336
		2	139	333	77	-0.532	-0.266	158						3	141	316	586	0.387	0.194	369							2	186	256	285	0	0	120								4	29	369	131	-0.288	-0.144	316
		2	140	332	74	0.408	0.204	152						3	142	316	588	0.258	0.129	297							2	187	256	285	0	0	120								4	30	367	133	0.365	0.182	332
		2	141	332	75	-0.129	-0.065	178						3	143	324	592	1.154	0.577	404							2	188	255	284	0.182	0.091	100								4	31	368	133	-0.129	-0.065	409
		2	142	332	79	-0.516	-0.258	142						3	144	323	596	0.532	0.266	266							2	189	254	283	0.182	0.091	99								4	32	368	134	-0.129	-0.065	291
		2	143	332	83	-0.516	-0.258	135						3	145	321	599	0.465	0.233	435							2	190	254	283	0	0	106								4	33	367	136	-0.288	-0.144	304
		2	144	332	90	-0.903	-0.452	144						3	146	320	599	0.129	0.065	181							2	191	251	284	-0.408	-0.204	100								4	34	367	135	0.129	0.065	319
		2	145	333	95	-0.658	-0.329	213						3	147	324	591	-1.154	-0.577	466							2	192	247	284	-0.516	-0.258	181								4	35	368	135	0.129	0.065	401
		2	146	335	96	-0.288	-0.144	269						3	148	328	597	0.93	0.465	435							2	193	248	285	0.182	0.091	171								4	36	368	136	0.129	0.065	308
		2	147	335	96	0	0	153						3	149	321	599	-0.939	-0.47	379							2	194	247	283	-0.288	-0.144	153								4	37	368	137	0.129	0.065	371
		2	148	335	97	-0.129	-0.065	238						3	150	321	597	0.258	0.129	366							2	195	246	283	-0.129	-0.065	106								4	38	367	135	-0.288	-0.144	302
		2	149	334	97	-0.129	-0.065	196						3	151	320	596	0.182	0.091	389							2	196	244	285	-0.365	-0.182	183								4	39	368	136	0.182	0.091	237
		2	150	334	97	0	0	181						3	152	320	598	-0.258	-0.129	363							2	197	246	285	0.258	0.129	168								4	40	368	136	0	0	272
		2	151	335	97	-0.129	-0.065	183						3	153	326	600	-0.816	-0.408	486							2	198	249	284	0.408	0.204	118								4	41	368	136	0	0	268
		2	152	334	98	0.182	0.091	348						3	154	322	604	0.73	0.365	352							2	199	247	285	-0.288	-0.144	162								4	42	368	129	-0.903	-0.452	345
		2	153	334	98	0	0	360						3	155	325	606	-0.465	-0.233	380							2	200	246	289	-0.532	-0.266	137								4	43	368	130	0.129	0.065	369
		2	154	334	98	0	0	311						3	156	325	608	-0.258	-0.129	490							2	201	245	292	-0.408	-0.204	127								4	44	368	130	0	0	341
		2	155	334	98	0	0	306						3	157	322	611	-0.547	-0.274	413							3	74	213	370	-1	-1	152								4	45	367	132	0.288	0.144	371
		2	156	334	98	0	0	294						3	158	322	618	-0.903	-0.452	307							3	75	218	372	0.695	0.347	145								4	46	369	129	-0.465	-0.233	224
		2	157	334	98	0	0	336						3	159	321	622	-0.532	-0.266	368							3	76	221	374	0.465	0.233	96								4	47	368	131	0.288	0.144	247
		2	158	334	98	0	0	364						3	160	331	628	-1.504	-0.752	310							3	77	223	374	0.258	0.129	106								4	48	368	130	-0.129	-0.065	392
		2	159	336	97	-0.288	-0.144	175						3	161	342	609	2.832	1.416	214							3	78	222	374	-0.129	-0.065	129								4	49	368	130	0	0	336
		2	160	334	96	0.288	0.144	270						3	162	324	614	-2.41	-1.205	146							3	79	226	374	0.516	0.258	100								4	50	369	129	-0.182	-0.091	414
		2	161	335	96	-0.129	-0.065	262						3	163	321	607	-0.982	-0.491	92							3	80	221	371	-0.752	-0.376	170								4	51	369	129	0	0	414
		2	162	334	96	0.129	0.065	374						3	164	317	604	-0.645	-0.323	112							3	81	221	373	0.258	0.129	170								4	52	368	132	0.408	0.204	399
		2	163	336	95	-0.288	-0.144	201						3	165	316	602	-0.288	-0.144	166							3	82	220	370	-0.408	-0.204	147								4	53	367	132	0.129	0.065	560
		2	164	336	96	0.129	0.065	293						3	166	319	598	-0.645	-0.323	190							3	83	220	370	0	0	117								4	54	368	129	-0.408	-0.204	584
		2	165	334	97	0.288	0.144	396						3	167	317	596	-0.365	-0.182	146							3	84	222	375	-0.695	-0.347	100								4	55	368	129	0	0	667
		2	166	334	96	-0.129	-0.065	207						3	168	323	590	-1.095	-0.547	145							3	85	225	376	-0.408	-0.204	189								4	56	368	129	0	0	400
		2	167	335	99	0.408	0.204	349						3	169	318	579	-1.559	-0.779	163							3	86	232	376	-0.903	-0.452	115								4	57	369	132	0.408	0.204	292
		2	168	335	99	0	0	330						3	170	313	593	1.918	0.959	115							3	87	234	376	-0.258	-0.129	154								4	58	368	132	-0.129	-0.065	256
		2	169	334	98	-0.182	-0.091	335						3	171	309	588	-0.826	-0.413	132							3	88	235	378	-0.288	-0.144	107								4	59	368	132	0	0	211
		2	170	334	98	0	0	377						3	172	300	588	-1.161	-0.581	158							3	89	236	378	-0.129	-0.065	117								4	60	370	133	-0.288	-0.144	166
		2	171	334	96	0.258	0.129	280						3	173	311	588	1.419	0.71	200							3	90	236	379	-0.129	-0.065	206								4	61	368	136	0.465	0.233	446
		2	172	334	97	-0.129	-0.065	370						3	174	305	584	-0.93	-0.465	172							3	91	238	379	-0.258	-0.129	212								4	62	369	134	-0.288	-0.144	338
		2	173	334	94	0.387	0.194	307						3	175	319	585	1.811	0.905	142							3	92	240	379	-0.258	-0.129	338								4	63	369	134	0	0	231
		2	174	330	92	0.577	0.288	323						3	176	319	581	-0.516	-0.258	163							3	93	244	384	-0.826	-0.413	135								4	64	369	135	0.129	0.065	427
		2	175	331	88	0.532	0.266	259						3	177	317	578	-0.465	-0.233	166							3	94	251	382	-0.939	-0.47	136								4	65	369	136	0.129	0.065	424
		2	176	331	91	-0.387	-0.194	358						3	178	317	578	0	0	111							3	95	252	383	-0.182	-0.091	182								4	66	369	134	-0.258	-0.129	227
		2	177	331	91	0	0	317						3	179	316	570	1.04	0.52	169							3	96	251	384	-0.182	-0.091	213								4	67	369	135	0.129	0.065	392
		2	178	331	91	0	0	167						3	180	319	565	0.752	0.376	200							3	97	256	385	0.658	0.329	150								4	68	369	135	0	0	258
		2	179	331	88	0.387	0.194	296						3	181	325	567	0.816	0.408	158							3	98	260	387	0.577	0.288	135								4	69	369	135	0	0	312
		2	180	332	87	0.182	0.091	230						3	182	322	566	-0.408	-0.204	200							3	99	264	386	0.532	0.266	107								4	70	369	135	0	0	434
		2	181	332	82	0.645	0.323	208						3	183	323	567	0.182	0.091	166							3	100	265	382	0.532	0.266	213								4	71	368	135	0.129	0.065	428
		2	182	330	84	-0.365	-0.182	387						3	184	322	564	-0.408	-0.204	130							3	101	270	382	0.645	0.323	197								4	72	369	134	-0.182	-0.091	215
		2	183	331	80	0.532	0.266	324						3	185	320	555	-1.189	-0.595	201							3	102	267	391	-1.224	-0.612	116								4	73	369	134	0	0	176
		2	184	330	77	0.408	0.204	147						3	186	320	551	-0.516	-0.258	230							3	103	269	393	-0.365	-0.182	132								4	74	369	134	0	0	181
		2	185	329	75	0.288	0.144	326						3	187	321	550	-0.182	-0.091	112							3	104	274	388	-0.912	-0.456	127								4	75	369	134	0	0	194
		2	186	330	72	0.408	0.204	262						3	188	318	553	0.547	0.274	175							3	105	275	396	1.04	0.52	125								4	76	369	134	0	0	197
		2	187	331	71	0.182	0.091	252						3	189	320	553	-0.258	-0.129	118							3	106	285	393	-1.347	-0.673	105								4	77	369	134	0	0	200
		2	188	332	74	-0.408	-0.204	221						3	190	320	553	0	0	136							3	107	287	397	-0.577	-0.288	126								4	78	369	134	0	0	209
		2	189	331	78	-0.532	-0.266	162						3	191	321	552	-0.182	-0.091	129							3	108	295	395	-1.064	-0.532	141								4	79	369	134	0	0	219
		2	190	327	77	-0.532	-0.266	251						3	192	322	549	-0.408	-0.204	146							3	109	297	398	-0.465	-0.233	114								4	80	369	134	0	0	230
		2	191	329	77	0.258	0.129	247						3	193	320	548	-0.288	-0.144	243							3	110	300	395	0.547	0.274	129								4	81	369	136	0.258	0.129	454
		2	192	326	76	-0.408	-0.204	256						3	194	321	549	0.182	0.091	211							3	111	302	392	0.465	0.233	201								4	82	369	136	0	0	301
		2	193	334	85	1.553	0.777	147						3	195	317	562	1.755	0.877	204							3	112	304	398	-0.816	-0.408	97								4	83	369	134	-0.258	-0.129	178
		2	194	332	86	-0.288	-0.144	227						3	196	316	563	0.182	0.091	176							3	113	304	397	0.129	0.065	105								4	84	369	134	0	0	206
		2	195	332	85	0.129	0.065	106						3	197	317	560	-0.408	-0.204	240							3	114	302	389	1.064	0.532	146								4	85	370	135	0.182	0.091	462
		2	196	332	86	-0.129	-0.065	154						3	198	318	562	0.288	0.144	154							3	115	305	385	0.645	0.323	186								4	86	369	134	-0.182	-0.091	289
		2	197	333	87	-0.182	-0.091	271						3	199	315	558	-0.645	-0.323	125							3	116	305	392	-0.903	-0.452	104								4	87	369	134	0	0	294
		2	198	334	84	0.408	0.204	230						3	200	318	554	-0.645	-0.323	191							3	117	310	388	0.826	0.413	99								4	88	369	133	0.129	0.065	236
		2	199	332	83	0.288	0.144	226						3	201	318	554	0	0	182							3	118	309	386	0.288	0.144	96								4	89	370	134	-0.182	-0.091	411
		2	200	332	85	-0.258	-0.129	157						4	116	395	557	-1	-1	193							3	119	319	385	-1.296	-0.648	103								4	90	369	135	-0.182	-0.091	313
		2	201	331	89	-0.532	-0.266	214						4	117	396	557	-0.129	-0.065	198							3	120	318	384	0.182	0.091	119								4	91	369	134	0.129	0.065	288
														4	118	398	556	-0.288	-0.144	182							3	121	324	390	-1.095	-0.547	174								4	92	370	135	-0.182	-0.091	371
														4	119	399	557	-0.182	-0.091	197							3	122	323	379	1.425	0.712	109								4	93	369	134	0.182	0.091	294
														4	120	397	557	0.258	0.129	175							3	123	325	374	0.695	0.347	123								4	94	369	134	0	0	257
														4	121	397	555	0.258	0.129	206							3	124	328	375	0.408	0.204	135								4	95	369	134	0	0	280
														4	122	396	557	-0.288	-0.144	190							3	125	331	380	0.752	0.376	132								4	96	369	134	0	0	270
														4	123	397	557	0.129	0.065	192							3	126	336	383	0.752	0.376	137								4	97	368	133	-0.182	-0.091	217
														4	124	396	556	-0.182	-0.091	206							3	127	341	392	1.328	0.664	130								4	98	368	132	-0.129	-0.065	170
														4	125	397	556	0.129	0.065	233							3	128	341	393	0.129	0.065	156								4	99	368	132	0	0	230
														4	126	396	556	-0.129	-0.065	183							3	129	349	387	-1.29	-0.645	112								4	100	368	132	0	0	235
														4	127	396	556	0	0	207							3	130	348	387	0.129	0.065	121								4	101	368	132	0	0	232
														4	128	395	557	0.182	0.091	171							3	131	348	380	0.903	0.452	126								4	102	369	133	0.182	0.091	227
														4	129	396	556	-0.182	-0.091	191							3	132	351	372	1.102	0.551	87								4	103	369	133	0	0	256
														4	130	393	556	0.387	0.194	113							3	133	353	375	-0.465	-0.233	98								4	104	369	131	-0.258	-0.129	299
														4	131	396	556	-0.387	-0.194	191							3	134	352	377	-0.288	-0.144	122								4	105	369	131	0	0	205
														4	132	396	556	0	0	208							3	135	352	388	-1.419	-0.71	105								4	106	368	133	0.288	0.144	211
														4	133	397	556	-0.129	-0.065	200							3	136	352	382	0.774	0.387	103								4	107	367	133	0.129	0.065	220
														4	134	395	560	0.577	0.288	98							3	137	346	380	0.816	0.408	218								4	108	368	132	-0.182	-0.091	231
														4	135	394	554	-0.785	-0.392	173							3	138	346	373	0.903	0.452	128								4	109	367	131	-0.182	-0.091	176
														4	136	396	557	0.465	0.233	190							3	139	345	370	0.408	0.204	269								4	110	367	133	0.258	0.129	210
														4	137	396	558	0.129	0.065	128							3	140	345	373	-0.387	-0.194	183								4	111	369	134	0.288	0.144	248
														4	138	394	557	-0.288	-0.144	113							3	141	346	373	-0.129	-0.065	131								4	112	368	134	-0.129	-0.065	248
														4	139	387	551	-1.189	-0.595	407							3	142	346	375	-0.258	-0.129	118								4	113	370	134	0.258	0.129	284
														4	140	386	562	1.425	0.712	334							3	143	343	374	0.408	0.204	239								4	114	370	134	0	0	432
														4	141	388	547	-1.952	-0.976	316							3	144	346	375	-0.408	-0.204	151								4	115	370	134	0	0	389
														4	142	394	550	0.865	0.433	759							3	145	346	375	0	0	129								4	116	369	134	-0.129	-0.065	259
														4	143	392	546	-0.577	-0.288	429							3	146	346	372	0.387	0.194	142								4	117	369	132	-0.258	-0.129	263
														4	144	395	545	0.408	0.204	441							3	147	345	372	0.129	0.065	110								4	118	370	134	0.288	0.144	297
														4	145	394	545	-0.129	-0.065	558							3	148	347	362	-1.316	-0.658	159								4	119	370	133	-0.129	-0.065	284
														4	146	391	542	-0.547	-0.274	300							3	149	352	369	1.11	0.555	100								4	120	370	136	0.387	0.194	540
														4	147	393	547	0.695	0.347	434							3	150	352	384	1.935	0.968	231								4	121	370	133	-0.387	-0.194	241
														4	148	395	554	0.939	0.47	237							3	151	357	388	0.826	0.413	275								4	122	370	133	0	0	213
														4	149	397	551	-0.465	-0.233	386							3	152	357	388	0	0	283								4	123	370	134	0.129	0.065	255
														4	150	393	548	-0.645	-0.323	232							3	153	357	390	0.258	0.129	286								4	124	370	134	0	0	184
														4	151	398	553	0.912	0.456	284							3	154	362	388	-0.695	-0.347	278								4	125	370	134	0	0	232
														4	152	394	554	-0.532	-0.266	343							3	155	367	387	-0.658	-0.329	255								4	126	369	134	0.129	0.065	214
														4	153	394	556	-0.258	-0.129	406							3	156	367	386	-0.129	-0.065	252								4	127	369	134	0	0	240
														4	154	394	553	0.387	0.194	545							3	157	368	385	-0.182	-0.091	199								4	128	369	134	0	0	235
														4	155	394	553	0	0	532							3	158	371	388	-0.547	-0.274	228								4	129	369	134	0	0	257
														4	156	394	552	0.129	0.065	555							3	159	374	388	-0.387	-0.194	156								4	130	369	134	0	0	245
														4	157	394	552	0	0	638							3	160	373	390	0.288	0.144	273								4	131	369	134	0	0	240
														4	158	394	549	0.387	0.194	737							3	161	376	388	-0.465	-0.233	290								4	132	369	133	-0.129	-0.065	184
														4	159	393	546	0.408	0.204	569							3	162	376	387	-0.129	-0.065	258								4	133	369	133	0	0	204
														4	160	392	548	-0.288	-0.144	526							3	163	378	389	0.365	0.182	178								4	134	369	133	0	0	236
														4	161	392	549	-0.129	-0.065	630							3	164	378	387	-0.258	-0.129	150								4	135	369	133	0	0	237
														4	162	392	554	-0.645	-0.323	559							3	165	380	392	0.695	0.347	123								4	136	369	133	0	0	420
														4	163	391	554	-0.129	-0.065	455							3	166	380	383	-1.161	-0.581	108								4	137	371	129	-0.577	-0.288	276
														4	164	391	556	-0.258	-0.129	230							3	167	380	386	0.387	0.194	113								4	138	371	129	0	0	208
														4	165	391	556	0	0	449							3	168	372	376	-1.652	-0.826	189								4	139	370	129	0.129	0.065	285
														4	166	390	560	-0.532	-0.266	207							3	169	376	381	0.826	0.413	144								4	140	370	127	0.258	0.129	321
														4	167	389	561	-0.182	-0.091	449							3	170	374	383	0.365	0.182	136								4	141	370	127	0	0	315
														4	168	385	559	-0.577	-0.288	455							3	171	371	383	0.387	0.194	116								4	142	372	125	0.365	0.182	236
														4	169	385	562	0.387	0.194	388							3	172	362	376	1.471	0.735	178								4	143	373	121	0.532	0.266	381
														4	170	386	560	-0.288	-0.144	450							3	173	364	381	-0.695	-0.347	221								4	144	378	118	0.752	0.376	339
														4	171	383	557	-0.547	-0.274	525							3	174	362	387	-0.816	-0.408	139								4	145	376	116	-0.365	-0.182	234
														4	172	381	553	-0.577	-0.288	333							3	175	359	372	1.973	0.987	119								4	146	376	116	0	0	259
														4	173	382	551	-0.288	-0.144	447							3	176	365	386	-1.965	-0.982	241								4	147	376	117	-0.129	-0.065	292
														4	174	381	552	0.182	0.091	580							3	177	365	391	-0.645	-0.323	237								4	148	373	116	0.408	0.204	246
														4	175	377	552	0.516	0.258	483							3	178	364	388	0.408	0.204	148								4	149	372	115	0.182	0.091	281
														4	176	377	553	0.129	0.065	503							3	179	359	376	1.677	0.839	138								4	150	369	115	0.387	0.194	206
														4	177	376	552	-0.182	-0.091	545							3	180	357	374	0.365	0.182	128								4	151	369	116	0.129	0.065	231
														4	178	374	552	-0.258	-0.129	512							3	181	353	373	0.532	0.266	149								4	152	368	118	0.288	0.144	277
														4	179	372	558	-0.816	-0.408	407							3	182	358	380	-1.11	-0.555	219								4	153	357	115	1.471	0.735	138
														4	180	371	558	-0.129	-0.065	415							3	183	359	382	-0.288	-0.144	148								4	154	356	115	0.129	0.065	157
														4	181	370	561	-0.408	-0.204	621							3	184	359	380	0.258	0.129	195								4	155	356	115	0	0	169
														4	182	368	564	-0.465	-0.233	308							3	185	359	380	0	0	337								4	156	357	116	0.182	0.091	185
														4	183	368	564	0	0	479							3	186	359	380	0	0	315								4	157	357	116	0	0	203
														4	184	367	565	0.182	0.091	419							3	187	363	378	0.577	0.288	132								4	158	357	116	0	0	184
														4	185	366	566	0.182	0.091	394							3	188	362	377	-0.182	-0.091	260								4	159	359	115	0.288	0.144	172
														4	186	365	566	0.129	0.065	347							3	189	362	374	-0.387	-0.194	231								4	160	363	112	0.645	0.323	191
														4	187	363	573	0.939	0.47	327							3	190	363	374	-0.129	-0.065	345								4	161	366	111	0.408	0.204	134
														4	188	352	577	1.51	0.755	280							3	191	365	373	-0.288	-0.144	150								4	162	357	111	-1.161	-0.581	140
														4	189	351	584	0.912	0.456	298							3	192	365	372	-0.129	-0.065	336								4	163	357	111	0	0	315
														4	190	353	591	0.939	0.47	108							3	193	365	372	0	0	329								4	164	371	102	-2.147	-1.073	245
														4	191	358	595	0.826	0.413	341							3	194	367	376	0.577	0.288	240								4	165	371	92	-1.29	-0.645	275
														4	192	358	600	0.645	0.323	165							3	195	367	376	0	0	311								4	166	370	89	-0.408	-0.204	133
														4	193	355	600	0.387	0.194	171							3	196	368	376	0.129	0.065	223								4	167	372	88	-0.288	-0.144	136
														4	194	350	594	1.008	0.504	196							3	197	373	374	0.695	0.347	167								4	168	369	88	0.387	0.194	166
														4	195	346	586	1.154	0.577	210							3	198	373	374	0	0	180								4	169	370	85	-0.408	-0.204	114
														4	196	349	584	0.465	0.233	408							3	199	373	374	0	0	122								4	170	365	85	0.645	0.323	143
														4	197	352	587	0.547	0.274	255							3	200	373	371	0.387	0.194	172								4	171	365	84	0.129	0.065	177
														4	198	353	584	-0.408	-0.204	247							3	201	373	371	0	0	175								4	172	365	79	0.645	0.323	126
														4	199	354	586	0.288	0.144	308							4	1	325	858	-1	-1	112								4	173	360	80	-0.658	-0.329	111
														4	200	348	590	0.93	0.465	249							4	2	322	866	1.102	0.551	106								4	174	360	77	0.387	0.194	152
														4	201	348	588	-0.258	-0.129	254							4	3	328	864	-0.816	-0.408	146								4	175	364	67	1.389	0.695	175
																											4	4	334	864	-0.774	-0.387	199								4	176	363	62	0.658	0.329	125
																											4	5	336	866	-0.365	-0.182	196								4	177	359	64	-0.577	-0.288	181
																											4	6	334	869	-0.465	-0.233	115								4	178	362	61	0.547	0.274	128
																											4	7	337	865	0.645	0.323	89								4	179	363	61	0.129	0.065	112
																											4	8	326	870	-1.559	-0.779	158								4	180	358	59	-0.695	-0.347	123
																											4	9	324	871	-0.288	-0.144	150								4	181	363	55	0.826	0.413	137
																											4	10	320	874	-0.645	-0.323	93								4	182	364	53	0.288	0.144	112
																											4	11	316	872	-0.577	-0.288	192								4	183	362	46	0.939	0.47	122
																											4	12	316	874	0.258	0.129	211								4	184	359	43	0.547	0.274	135
																											4	13	316	874	0	0	166								4	185	358	44	0.182	0.091	127
																											4	14	320	873	-0.532	-0.266	225								4	186	359	46	0.288	0.144	114
																											4	15	325	875	-0.695	-0.347	116								4	187	358	49	0.408	0.204	106
																											4	16	322	876	0.408	0.204	138								4	188	358	56	0.903	0.452	126
																											4	17	324	876	-0.258	-0.129	148								4	189	362	52	-0.73	-0.365	104
																											4	18	324	876	0	0	136								4	190	379	56	-2.253	-1.126	118
																											4	19	321	878	0.465	0.233	209								4	191	382	58	-0.465	-0.233	108
																											4	20	319	876	0.365	0.182	230								4	192	371	53	1.559	0.779	94
																											4	21	322	879	-0.547	-0.274	207								4	193	385	58	-1.918	-0.959	90
																											4	22	323	879	-0.129	-0.065	115								4	194	353	53	4.178	2.089	98
																											4	23	323	879	0	0	119								4	195	381	55	-3.621	-1.811	101
																											4	24	322	881	0.288	0.144	96								4	196	370	56	1.425	0.712	106
																											4	25	318	882	0.532	0.266	87								4	197	369	57	0.182	0.091	235
																											4	26	316	877	0.695	0.347	234								4	198	378	58	-1.168	-0.584	93
																											4	27	317	878	-0.182	-0.091	228
																											4	28	320	878	-0.387	-0.194	97								6	1	303	134	-1	-1	133
																											4	29	316	877	0.532	0.266	111								6	2	304	135	-0.182	-0.091	175
																											4	30	320	876	-0.532	-0.266	115								6	3	304	135	0	0	180
																											4	31	319	877	0.182	0.091	100								6	4	305	132	0.408	0.204	120
																											4	32	319	877	0	0	144								6	5	304	134	-0.288	-0.144	162
																											4	33	321	876	0.288	0.144	217								6	6	303	136	-0.288	-0.144	193
																											4	34	324	878	0.465	0.233	212								6	7	304	134	0.288	0.144	147
																											4	35	328	880	0.577	0.288	107								6	8	302	134	-0.258	-0.129	116
																											4	36	329	882	0.288	0.144	88								6	9	304	134	0.258	0.129	180
																											4	37	325	879	-0.645	-0.323	181								6	10	304	135	0.129	0.065	182
																											4	38	323	880	-0.288	-0.144	126								6	11	303	129	-0.785	-0.392	188
																											4	39	318	880	-0.645	-0.323	122								6	12	301	135	0.816	0.408	192
																											4	40	316	880	-0.258	-0.129	92								6	13	303	126	-1.189	-0.595	223
																											4	41	311	874	-1.008	-0.504	168								6	14	304	124	-0.288	-0.144	176
																											4	42	312	876	0.288	0.144	143								6	15	304	129	0.645	0.323	142
																											4	43	313	875	-0.182	-0.091	220								6	16	304	132	0.387	0.194	188
																											4	44	313	875	0	0	160								6	17	304	127	-0.645	-0.323	174
																											4	45	318	877	-0.695	-0.347	119								6	18	305	133	0.785	0.392	149
																											4	46	316	877	0.258	0.129	125								6	19	305	133	0	0	167
																											4	47	312	877	0.516	0.258	229								6	20	302	133	-0.387	-0.194	107
																											4	48	316	881	-0.73	-0.365	119								6	21	304	133	0.258	0.129	194
																											4	49	316	881	0	0	102								6	22	304	132	0.129	0.065	126
																											4	50	314	879	0.365	0.182	207								6	23	304	125	0.903	0.452	126
																											4	51	314	879	0	0	132								6	24	305	123	0.288	0.144	149
																											4	52	314	879	0	0	106								6	25	304	123	-0.129	-0.065	197
																											4	53	314	879	0	0	103								6	26	304	118	-0.645	-0.323	122
																											4	54	309	878	-0.658	-0.329	121								6	27	304	124	0.774	0.387	118
																											4	55	310	876	0.288	0.144	109								6	28	304	130	0.774	0.387	165
																											4	56	315	878	0.695	0.347	218								6	29	304	132	0.258	0.129	141
																											4	57	315	878	0	0	240								6	30	304	133	0.129	0.065	141
																											4	58	320	878	0.645	0.323	109								6	31	306	132	-0.288	-0.144	156
																											4	59	320	878	0	0	234								6	32	306	134	0.258	0.129	185
																											4	60	320	878	0	0	230								6	33	306	134	0	0	124
																											4	61	320	878	0	0	118								6	34	306	133	-0.129	-0.065	114
																											4	62	320	878	0	0	95								6	35	305	133	-0.129	-0.065	149
																											4	63	316	878	-0.516	-0.258	121								6	36	305	132	-0.129	-0.065	145
																											4	64	316	878	0	0	102								6	37	305	132	0	0	129
																											4	65	316	878	0	0	158								6	38	305	134	0.258	0.129	132
																											4	66	319	878	0.387	0.194	155								6	39	305	133	-0.129	-0.065	115
																											4	67	319	878	0	0	220								6	40	304	133	-0.129	-0.065	115
																											4	68	319	878	0	0	236								6	41	304	131	-0.258	-0.129	132
																											4	69	319	878	0	0	234								6	42	304	130	-0.129	-0.065	93
																											4	70	324	882	0.826	0.413	102								6	43	305	134	0.532	0.266	147
																											4	71	320	879	-0.645	-0.323	236								6	44	305	133	-0.129	-0.065	195
																											4	72	317	879	-0.387	-0.194	117								6	45	305	133	0	0	139
																											4	73	317	879	0	0	91								6	46	307	133	-0.258	-0.129	110
																											4	74	316	875	0.532	0.266	109								6	47	304	133	0.387	0.194	173
																											4	75	319	873	0.465	0.233	151								6	48	305	133	-0.129	-0.065	168
																											4	76	320	873	0.129	0.065	104								6	49	305	134	-0.129	-0.065	175
																											4	77	309	872	-1.425	-0.712	203								6	50	305	134	0	0	166
																											4	78	311	874	0.365	0.182	101								6	51	305	132	0.258	0.129	216
																											4	79	316	872	0.695	0.347	112								6	52	305	134	-0.258	-0.129	187
																											4	80	311	870	-0.695	-0.347	140								6	53	304	123	1.425	0.712	114
																											4	81	316	870	0.645	0.323	121								6	54	305	132	-1.168	-0.584	127
																											4	82	314	868	-0.365	-0.182	143								6	55	305	134	-0.258	-0.129	158
																											4	83	314	873	0.645	0.323	80								6	56	306	133	0.182	0.091	126
																											4	84	314	865	-1.032	-0.516	128								6	57	305	132	0.182	0.091	154
																											4	85	314	868	0.387	0.194	88								6	58	305	133	-0.129	-0.065	135
																											4	86	317	868	0.387	0.194	110								6	59	306	130	0.408	0.204	155
																											4	87	319	866	0.365	0.182	105								6	60	306	132	-0.258	-0.129	104
																											4	88	318	864	0.288	0.144	129								6	61	306	132	0	0	135
																											4	89	325	867	-0.982	-0.491	107								6	62	306	131	0.129	0.065	103
																											4	90	321	864	0.645	0.323	141								6	63	305	132	-0.182	-0.091	141
																											4	91	322	859	0.658	0.329	125								6	64	305	133	-0.129	-0.065	173
																											4	92	322	861	-0.258	-0.129	93								6	65	305	134	-0.129	-0.065	177
																											4	93	322	858	0.387	0.194	101								6	66	304	134	-0.129	-0.065	205
																											4	94	321	858	0.129	0.065	94								6	67	304	131	-0.387	-0.194	134
																											4	95	322	858	-0.129	-0.065	88								6	68	305	126	-0.658	-0.329	197
																											4	96	322	858	0	0	96								6	69	303	130	0.577	0.288	138
																											4	97	320	854	0.577	0.288	118								6	70	304	132	0.288	0.144	157
																											4	98	319	854	0.129	0.065	127								6	71	304	133	0.129	0.065	208
																											4	99	319	854	0	0	122								6	72	305	129	-0.532	-0.266	184
																											4	100	319	854	0	0	113								6	73	303	130	0.288	0.144	141
																											4	101	326	848	-1.189	-0.595	96								6	74	305	128	-0.365	-0.182	168
																											4	102	321	860	1.677	0.839	144								6	75	304	130	0.288	0.144	108
																											4	103	322	864	0.532	0.266	93								6	76	305	132	0.288	0.144	133
																											4	104	324	861	-0.465	-0.233	94								6	77	307	127	-0.695	-0.347	126
																											4	105	323	860	-0.182	-0.091	131								6	78	306	132	0.658	0.329	334
																											4	106	318	854	-1.008	-0.504	90								6	79	306	132	0	0	153
																											4	107	320	867	1.697	0.848	125								6	80	306	131	0.129	0.065	112
																											4	108	322	863	-0.577	-0.288	115								6	81	306	132	-0.129	-0.065	141
																											4	109	323	865	0.288	0.144	105								6	82	304	132	-0.258	-0.129	130
																											4	110	324	865	0.129	0.065	116								6	83	307	132	0.387	0.194	134
																											4	111	320	864	-0.532	-0.266	90								6	84	306	131	-0.182	-0.091	132
																											4	112	312	860	-1.154	-0.577	96								6	85	305	131	-0.129	-0.065	149
																											4	113	311	858	-0.288	-0.144	99								6	86	305	131	0	0	176
																											4	114	306	852	-1.008	-0.504	107								6	87	306	130	-0.182	-0.091	201
																											4	115	306	852	0	0	111								6	88	307	129	-0.182	-0.091	328
																											4	116	314	852	-1.032	-0.516	98								6	89	306	127	-0.288	-0.144	298
																											4	117	309	852	0.645	0.323	132								6	90	305	127	-0.129	-0.065	313
																											4	118	313	850	-0.577	-0.288	130								6	91	304	125	-0.288	-0.144	289
																											4	119	315	856	0.816	0.408	127								6	92	304	125	0	0	159
																											4	120	315	854	-0.258	-0.129	136								6	93	306	127	-0.365	-0.182	140
																											4	121	318	853	-0.408	-0.204	111								6	94	306	131	-0.516	-0.258	178
																											4	122	322	851	-0.577	-0.288	126								6	95	305	131	-0.129	-0.065	140
																											4	123	320	856	0.695	0.347	111								6	96	306	132	0.182	0.091	299
																											4	124	322	856	-0.258	-0.129	92								6	97	307	130	-0.288	-0.144	296
																											4	125	323	853	-0.408	-0.204	99								6	98	307	129	-0.129	-0.065	133
																											4	126	323	853	0	0	121								6	99	307	129	0	0	132
																											4	127	323	847	-0.774	-0.387	127								6	100	307	129	0	0	153
																											4	128	325	848	0.288	0.144	119								6	101	304	124	-0.752	-0.376	325
																											4	129	324	848	-0.129	-0.065	116								6	102	307	120	-0.645	-0.323	176
																											4	130	326	844	0.577	0.288	96								6	103	307	120	0	0	196
																											4	131	322	846	-0.577	-0.288	122								6	104	308	119	-0.182	-0.091	152
																											4	132	318	846	-0.516	-0.258	107								6	105	306	121	0.365	0.182	220
																											4	133	323	842	0.826	0.413	132								6	106	306	121	0	0	171
																											4	134	324	840	0.288	0.144	86								6	107	306	121	0	0	287
																											4	135	324	843	-0.387	-0.194	119								6	108	306	123	0.258	0.129	148
																											4	136	324	843	0	0	97								6	109	307	126	0.408	0.204	156
																											4	137	324	843	0	0	99								6	110	306	128	0.288	0.144	130
																											4	138	323	838	0.658	0.329	110								6	111	305	129	0.182	0.091	130
																											4	139	323	838	0	0	126								6	112	306	131	0.288	0.144	205
																											4	140	328	838	0.645	0.323	89								6	113	307	131	0.129	0.065	310
																											4	141	324	838	-0.516	-0.258	122								6	114	305	130	-0.288	-0.144	148
																											4	142	325	842	0.532	0.266	89								6	115	306	131	0.182	0.091	190
																											4	143	322	841	-0.408	-0.204	131								6	116	306	132	0.129	0.065	187
																											4	144	321	841	-0.129	-0.065	120								6	117	308	132	0.258	0.129	125
																											4	145	324	841	0.387	0.194	103								6	118	305	133	-0.408	-0.204	325
																											4	146	324	841	0	0	128								6	119	306	132	0.182	0.091	192
																											4	147	322	846	-0.695	-0.347	121								6	120	307	132	0.129	0.065	173
																											4	148	324	847	-0.288	-0.144	88								6	121	307	132	0	0	200
																											4	149	324	849	-0.258	-0.129	85								6	122	308	132	0.129	0.065	125
																											4	150	324	851	-0.258	-0.129	84								6	123	306	132	-0.258	-0.129	186
																											4	151	325	843	1.04	0.52	117								6	124	307	133	0.182	0.091	320
																											4	152	328	840	0.547	0.274	101								6	125	307	132	-0.129	-0.065	318
																											4	153	324	840	-0.516	-0.258	107								6	126	307	132	0	0	340
																											4	154	326	849	1.189	0.595	99								6	127	307	132	0	0	320
																											4	155	327	848	-0.182	-0.091	93								6	128	307	132	0	0	357
																											4	156	322	847	0.658	0.329	124								6	129	307	132	0	0	218
																											4	157	325	848	-0.408	-0.204	100								6	130	308	131	-0.182	-0.091	128
																											4	158	325	854	-0.774	-0.387	106								6	131	307	131	0.129	0.065	150
																											4	159	324	856	-0.288	-0.144	129								6	132	307	131	0	0	146
																											4	160	326	853	0.465	0.233	103								6	133	307	131	0	0	139
																											4	161	326	853	0	0	103								6	134	307	131	0	0	132
																											4	162	326	853	0	0	95								6	135	307	131	0	0	155
																											4	163	325	858	-0.658	-0.329	125								6	136	307	131	0	0	126
																											4	164	326	859	-0.182	-0.091	119								6	137	307	131	0	0	298
																											4	165	325	860	-0.182	-0.091	94								6	138	308	128	-0.408	-0.204	311
																											4	166	322	855	0.752	0.376	118								6	139	308	128	0	0	130
																											4	167	312	854	1.296	0.648	90								6	140	306	133	0.695	0.347	328
																											4	168	322	856	-1.316	-0.658	122								6	141	306	133	0	0	348
																											4	169	324	858	-0.365	-0.182	130								6	142	307	131	0.288	0.144	319
																											4	170	323	848	1.296	0.648	120								6	143	307	131	0	0	320
																											4	171	326	856	-1.102	-0.551	97								6	144	307	130	0.129	0.065	338
																											4	172	326	856	0	0	128								6	145	307	129	0.129	0.065	160
																											4	173	326	856	0	0	130								6	146	307	129	0	0	321
																											4	174	319	866	-1.575	-0.787	103								6	147	307	126	0.387	0.194	326
																											4	175	326	860	1.189	0.595	104								6	148	305	120	0.816	0.408	194
																											4	176	325	866	-0.785	-0.392	80								6	149	305	117	0.387	0.194	308
																											4	177	325	868	-0.258	-0.129	112								6	150	305	116	0.129	0.065	312
																											4	178	325	862	0.774	0.387	158								6	151	304	112	0.532	0.266	212
																											4	179	325	864	-0.258	-0.129	118								6	152	306	111	0.288	0.144	136
																											4	180	326	864	-0.129	-0.065	126								6	153	305	112	-0.182	-0.091	310
																											4	181	334	859	-1.217	-0.608	102								6	154	302	111	-0.408	-0.204	135
																											4	182	326	862	1.102	0.551	112								6	155	305	109	0.465	0.233	280
																											4	183	326	868	0.774	0.387	93								6	156	302	102	0.982	0.491	142
																											4	184	324	868	0.258	0.129	90								6	157	305	99	0.547	0.274	289
																											4	185	324	867	0.129	0.065	85								6	158	305	99	0	0	156
																											4	186	324	860	0.903	0.452	95								6	159	303	97	0.365	0.182	290
																											4	187	320	851	1.271	0.635	113								6	160	305	95	0.365	0.182	123
																											4	188	325	848	0.752	0.376	98								6	161	305	96	-0.129	-0.065	136
																											4	189	326	846	0.288	0.144	107								6	162	302	93	0.547	0.274	285
																											4	190	326	854	-1.032	-0.516	91								6	163	302	91	0.258	0.129	161
																											4	191	326	855	-0.129	-0.065	88								6	164	302	91	0	0	321
																											4	192	318	851	1.154	0.577	96								6	165	301	84	0.912	0.456	195
																											4	193	334	842	-2.368	-1.184	84								6	166	303	83	0.288	0.144	258
																											4	194	330	837	0.826	0.413	90								6	167	304	81	0.288	0.144	124
																											4	195	327	838	0.408	0.204	110								6	168	304	80	0.129	0.065	215
																											4	196	324	836	0.465	0.233	112								6	169	304	75	0.645	0.323	298
																											4	197	325	832	0.532	0.266	113								6	170	304	73	0.258	0.129	279
																											4	198	330	829	0.752	0.376	96								6	171	304	72	0.129	0.065	283
																											4	199	324	836	-1.189	-0.595	117								6	172	304	71	0.129	0.065	158
																											4	200	324	832	0.516	0.258	116								6	173	305	77	-0.785	-0.392	112
																											4	201	328	832	0.516	0.258	99								6	174	304	84	-0.912	-0.456	93
																											5	1	252	748	-1	-1	256								6	175	302	92	-1.064	-0.532	181
																											5	2	252	748	0	0	133								6	176	304	94	-0.365	-0.182	218
																											5	3	254	747	0.288	0.144	177								6	177	304	91	0.387	0.194	117
																											5	4	252	748	-0.288	-0.144	190								6	178	304	94	-0.387	-0.194	145
																											5	5	251	747	-0.182	-0.091	173								6	179	302	92	0.365	0.182	112
																											5	6	251	748	0.129	0.065	180								6	180	303	93	-0.182	-0.091	183
																											5	7	251	748	0	0	202								6	181	306	89	0.645	0.323	104
																											5	8	248	749	0.408	0.204	128								6	182	304	86	0.465	0.233	123
																											5	9	250	750	-0.288	-0.144	124								6	183	304	81	0.645	0.323	141
																											5	10	250	750	0	0	108								6	184	303	78	0.408	0.204	115
																											5	11	251	750	-0.129	-0.065	104								6	185	304	79	-0.182	-0.091	183
																											5	12	250	746	0.532	0.266	270								6	186	301	80	0.408	0.204	104
																											5	13	245	746	0.645	0.323	86								6	187	303	81	-0.288	-0.144	116
																											5	14	248	747	-0.408	-0.204	134								6	188	305	81	-0.258	-0.129	104
																											5	15	248	747	0	0	98								6	189	305	87	-0.774	-0.387	108
																											5	16	248	747	0	0	124								6	190	307	90	-0.465	-0.233	165
																											5	17	246	747	0.258	0.129	107								6	191	305	83	0.939	0.47	104
																											5	18	246	746	0.129	0.065	114								6	192	304	85	-0.288	-0.144	161
																											5	19	246	746	0	0	97								6	193	305	81	0.532	0.266	115
																											5	20	246	746	0	0	113								6	194	303	82	-0.288	-0.144	163
																											5	21	246	746	0	0	117								6	195	304	79	0.408	0.204	137
																											5	22	244	748	-0.365	-0.182	105								6	196	304	79	0	0	165
																											5	23	244	751	-0.387	-0.194	180								6	197	303	82	-0.408	-0.204	168
																											5	24	238	752	-0.785	-0.392	88								6	198	305	85	-0.465	-0.233	111
																											5	25	243	756	0.826	0.413	220								6	199	304	87	-0.288	-0.144	141
																											5	26	242	760	0.532	0.266	120								6	200	306	86	0.288	0.144	100
																											5	27	242	756	-0.516	-0.258	128								6	201	305	88	-0.288	-0.144	131
																											5	28	246	758	0.577	0.288	124								9	160	287	497	-1	-1	140
																											5	29	236	759	-1.296	-0.648	116								9	161	284	499	0.465	0.233	188
																											5	30	237	759	0.129	0.065	98								9	162	289	501	-0.695	-0.347	118
																											5	31	238	765	0.785	0.392	123								9	163	288	507	-0.785	-0.392	158
																											5	32	244	766	0.785	0.392	276								9	164	288	510	-0.387	-0.194	179
																											5	33	246	768	0.365	0.182	244								9	165	289	510	-0.129	-0.065	141
																											5	34	244	768	-0.258	-0.129	261								9	166	287	508	0.365	0.182	166
																											5	35	244	768	0	0	275								9	167	288	509	-0.182	-0.091	142
																											5	36	243	769	0.182	0.091	256								9	168	287	508	0.182	0.091	174
																											5	37	240	774	0.752	0.376	147								9	169	288	511	-0.408	-0.204	126
																											5	38	239	780	0.785	0.392	114								9	170	287	512	-0.182	-0.091	206
																											5	39	233	779	0.785	0.392	104								9	171	289	513	0.288	0.144	148
																											5	40	236	780	-0.408	-0.204	103								9	172	288	515	0.288	0.144	206
																											5	41	233	776	0.645	0.323	119								9	173	291	521	0.865	0.433	158
																											5	42	231	776	0.258	0.129	108								9	174	291	517	-0.516	-0.258	200
																											5	43	231	776	0	0	231								9	175	291	519	0.258	0.129	157
																											5	44	222	779	-1.224	-0.612	99								9	176	290	525	0.785	0.392	125
																											5	45	216	778	-0.785	-0.392	153								9	177	290	524	-0.129	-0.065	212
																											5	46	202	768	-2.219	-1.11	210								9	178	289	527	0.408	0.204	172
																											5	47	202	770	0.258	0.129	134								9	179	290	527	-0.129	-0.065	217
																											5	48	204	772	0.365	0.182	106								9	180	291	526	-0.182	-0.091	150
																											5	49	207	776	0.645	0.323	120								9	181	291	527	0.129	0.065	172
																											5	50	210	778	0.465	0.233	188								9	182	291	525	-0.258	-0.129	179
																											5	51	210	782	0.516	0.258	106								9	183	292	522	-0.408	-0.204	181
																											5	52	213	784	0.465	0.233	214								9	184	293	524	0.288	0.144	135
																											5	53	213	786	0.258	0.129	169								9	185	289	523	-0.532	-0.266	181
																											5	54	212	788	0.288	0.144	130								9	186	291	525	0.365	0.182	174
																											5	55	215	792	0.645	0.323	223								9	187	291	525	0	0	139
																											5	56	220	800	1.217	0.608	102								9	188	291	534	1.161	0.581	300
																											5	57	220	802	0.258	0.129	107								9	189	293	538	0.577	0.288	225
																											5	58	220	802	0	0	94								9	190	293	539	0.129	0.065	515
																											5	59	218	798	-0.577	-0.288	179								9	191	294	542	0.408	0.204	270
																											5	60	218	798	0	0	201								9	192	299	542	0.645	0.323	372
																											5	61	212	796	0.816	0.408	155								9	193	303	543	0.532	0.266	363
																											5	62	209	796	0.387	0.194	150								9	194	301	545	-0.365	-0.182	388
																											5	63	204	791	0.912	0.456	113								9	195	307	548	0.865	0.433	281
																											5	64	207	801	-1.347	-0.673	104								9	196	308	547	0.182	0.091	391
																											5	65	206	795	0.785	0.392	108								9	197	307	547	-0.129	-0.065	430
																											5	66	214	798	-1.102	-0.551	113								9	198	304	548	-0.408	-0.204	301
																											5	67	216	796	-0.365	-0.182	123								9	199	307	549	0.408	0.204	229
																											5	68	214	790	-0.816	-0.408	147								9	200	306	554	0.658	0.329	232
																											5	69	214	791	0.129	0.065	110								9	201	306	558	0.516	0.258	354
																											5	70	216	792	0.288	0.144	138
																											5	71	215	788	-0.532	-0.266	128								11	1	249	152	-1	-1	310
																											5	72	214	787	-0.182	-0.091	121								11	2	246	149	0.547	0.274	304
																											5	73	214	784	-0.387	-0.194	119								11	3	245	149	0.129	0.065	303
																											5	74	214	786	0.258	0.129	119								11	4	248	149	-0.387	-0.194	200
																											5	75	214	786	0	0	150								11	5	255	143	-1.189	-0.595	274
																											5	76	214	787	0.129	0.065	108								11	6	254	138	-0.658	-0.329	230
																											5	77	204	779	-1.652	-0.826	110								11	7	248	139	-0.785	-0.392	207
																											5	78	198	771	-1.29	-0.645	120								11	8	247	141	-0.288	-0.144	263
																											5	79	202	776	0.826	0.413	118								11	9	247	140	0.129	0.065	287
																											5	80	193	780	-1.271	-0.635	98								11	10	248	144	-0.532	-0.266	204
																											5	81	194	782	0.288	0.144	104								11	11	249	145	-0.182	-0.091	140
																											5	82	194	790	1.032	0.516	104								11	12	253	142	-0.645	-0.323	296
																											5	83	194	790	0	0	122								11	13	254	145	0.408	0.204	298
																											5	84	186	787	-1.102	-0.551	116								11	14	253	150	0.658	0.329	274
																											5	85	188	794	0.939	0.47	109								11	15	253	152	0.258	0.129	337
																											5	86	198	794	1.29	0.645	109								11	16	253	151	-0.129	-0.065	297
																											5	87	194	808	-1.878	-0.939	96								11	17	251	150	-0.288	-0.144	318
																											5	88	187	806	-0.939	-0.47	113								11	18	253	149	0.288	0.144	139
																											5	89	188	800	-0.785	-0.392	121								11	19	251	150	-0.288	-0.144	318
																											5	90	188	798	-0.258	-0.129	114								11	20	251	150	0	0	302
																											5	91	188	798	0	0	94								11	21	251	147	-0.387	-0.194	175
																											5	92	194	802	0.93	0.465	96								11	22	251	150	0.387	0.194	325
																											5	93	194	802	0	0	102								11	23	251	150	0	0	125
																											5	94	195	793	-1.168	-0.584	111								11	24	252	149	-0.182	-0.091	313
																											5	95	190	793	0.645	0.323	89								11	25	250	149	0.258	0.129	326
																											5	96	194	796	-0.645	-0.323	95								11	26	247	147	0.465	0.233	301
																											5	97	192	791	0.695	0.347	117								11	27	250	148	-0.408	-0.204	314
																											5	98	192	786	0.645	0.323	116								11	28	250	149	-0.129	-0.065	315
																											5	99	199	794	-1.371	-0.686	128								11	29	251	147	0.288	0.144	319
																											5	100	202	797	-0.547	-0.274	138								11	30	249	147	-0.258	-0.129	326
																											5	101	202	794	0.387	0.194	138								11	31	246	144	-0.547	-0.274	298
																											5	102	202	792	0.258	0.129	107								11	32	246	140	-0.516	-0.258	165
																											5	103	202	792	0	0	85								11	33	244	139	-0.288	-0.144	262
																											5	104	202	792	0	0	86								11	34	244	149	1.29	0.645	195
																											5	105	202	792	0	0	88								11	35	245	142	-0.912	-0.456	203
																											5	106	206	794	-0.577	-0.288	98								11	36	243	140	-0.365	-0.182	184
																											5	107	210	792	-0.577	-0.288	85								11	37	242	149	1.168	0.584	164
																											5	108	212	782	-1.316	-0.658	129								11	38	250	150	1.04	0.52	156
																											5	109	218	786	0.93	0.465	121								11	39	254	150	0.516	0.258	316
																											5	110	223	786	0.645	0.323	149								11	40	254	151	0.129	0.065	329
																											5	111	219	788	-0.577	-0.288	118								11	41	254	152	0.129	0.065	335
																											5	112	219	788	0	0	142								11	42	254	152	0	0	340
																											5	113	219	787	-0.129	-0.065	127								11	43	254	152	0	0	315
																											5	114	219	787	0	0	137								11	44	254	151	-0.129	-0.065	319
																											5	115	219	787	0	0	91								11	45	253	150	-0.182	-0.091	313
																											5	116	219	787	0	0	94								11	46	254	151	0.182	0.091	318
																											5	117	216	786	-0.408	-0.204	109								11	47	254	151	0	0	306
																											5	118	214	786	-0.258	-0.129	90								11	48	253	151	-0.129	-0.065	303
																											5	119	213	783	-0.408	-0.204	119								11	49	253	151	0	0	338
																											5	120	212	782	-0.182	-0.091	179								11	50	256	146	-0.752	-0.376	112
																											5	121	208	786	-0.73	-0.365	134								11	51	252	146	0.516	0.258	302
																											5	122	208	790	-0.516	-0.258	122								11	52	249	143	0.547	0.274	275
																											5	123	212	794	-0.73	-0.365	265								11	53	248	143	0.129	0.065	303
																											5	124	212	798	-0.516	-0.258	131								11	54	245	141	0.465	0.233	307
																											5	125	212	798	0	0	262								11	55	245	141	0	0	315
																											5	126	210	802	-0.577	-0.288	104								11	56	242	136	-0.752	-0.376	281
																											5	127	209	802	-0.129	-0.065	118								11	57	240	137	-0.288	-0.144	242
																											5	128	206	804	-0.465	-0.233	117								11	58	239	132	0.658	0.329	256
																											5	129	202	806	-0.577	-0.288	93								11	59	232	128	1.04	0.52	220
																											5	130	205	804	0.465	0.233	118								11	60	228	131	0.645	0.323	273
																											5	131	203	804	-0.258	-0.129	145								11	61	224	133	0.577	0.288	267
																											5	132	200	805	-0.408	-0.204	248								11	62	224	135	0.258	0.129	252
																											5	133	204	808	0.645	0.323	115								11	63	218	136	0.785	0.392	167
																											5	134	204	808	0	0	274								11	64	217	139	0.408	0.204	237
																											5	135	204	810	0.258	0.129	261								11	65	217	137	-0.258	-0.129	159
																											5	136	204	811	0.129	0.065	118								11	66	221	149	1.632	0.816	246
																											5	137	205	809	-0.288	-0.144	103								11	67	223	145	-0.577	-0.288	178
																											5	138	206	808	-0.182	-0.091	102								11	68	235	149	-1.632	-0.816	201
																											5	139	213	806	-0.939	-0.47	252								11	69	240	158	-1.328	-0.664	155
																											5	140	220	806	-0.903	-0.452	140								11	70	246	164	-1.095	-0.547	181
																											5	141	215	809	0.752	0.376	211								11	71	243	171	-0.982	-0.491	267
																											5	142	214	807	-0.288	-0.144	113								11	72	242	174	-0.408	-0.204	257
																											5	143	211	805	-0.465	-0.233	124								11	73	245	177	-0.547	-0.274	182
																											5	144	213	809	0.577	0.288	85								11	74	242	168	1.224	0.612	198
																											5	145	214	805	-0.532	-0.266	98								11	75	242	156	1.548	0.774	182
																											5	146	214	805	0	0	112								11	76	245	144	1.596	0.798	241
																											5	147	214	805	0	0	109								11	77	239	144	-0.774	-0.387	312
																											5	148	214	806	0.129	0.065	101								11	78	237	144	-0.258	-0.129	314
																											5	149	214	806	0	0	113								11	79	233	142	-0.577	-0.288	207
																											5	150	214	808	0.258	0.129	102								11	80	233	134	-1.032	-0.516	340
																											5	151	214	808	0	0	93								11	81	232	130	-0.532	-0.266	350
																											5	152	214	804	-0.516	-0.258	130								11	82	231	130	-0.129	-0.065	152
																											5	153	214	804	0	0	156								11	83	234	120	1.347	0.673	328
																											5	154	214	806	0.258	0.129	127								11	84	233	124	-0.532	-0.266	338
																											5	155	214	806	0	0	130								11	85	234	121	0.408	0.204	361
																											5	156	215	807	0.182	0.091	97								11	86	234	120	0.129	0.065	321
																											5	157	217	806	0.288	0.144	102								11	87	234	125	-0.645	-0.323	291
																											5	158	217	806	0	0	257								11	88	220	143	-2.942	-1.471	203
																											5	159	214	805	-0.408	-0.204	278								11	89	217	136	0.982	0.491	264
																											5	160	214	805	0	0	204								11	90	218	139	-0.408	-0.204	126
																											5	161	213	804	0.182	0.091	223								11	91	212	134	1.008	0.504	249
																											5	162	213	804	0	0	119								11	92	214	130	0.577	0.288	255
																											5	163	213	804	0	0	96								11	93	215	131	-0.182	-0.091	170
																											5	164	213	800	0.516	0.258	131								11	94	211	131	0.516	0.258	247
																											5	165	213	800	0	0	98								11	95	204	135	1.04	0.52	142
																											5	166	213	800	0	0	96								11	96	216	140	-1.677	-0.839	223
																											5	167	217	796	0.73	0.365	100								11	97	226	140	-1.29	-0.645	179
																											5	168	217	795	0.129	0.065	126								11	98	235	145	-1.328	-0.664	270
																											5	169	217	794	0.129	0.065	98								11	99	242	144	-0.912	-0.456	222
																											5	170	217	789	0.645	0.323	124								11	100	234	136	1.459	0.73	172
																											5	171	217	787	0.258	0.129	91								11	101	239	142	-1.008	-0.504	144
																											5	172	223	783	0.93	0.465	100								11	102	240	142	-0.129	-0.065	162
																											5	173	224	782	0.182	0.091	113								11	103	244	144	-0.577	-0.288	167
																											5	174	224	782	0	0	108								11	104	240	145	0.532	0.266	182
																											5	175	224	782	0	0	102								11	105	243	140	-0.752	-0.376	184
																											5	176	223	783	-0.182	-0.091	98								11	106	242	140	0.129	0.065	141
																											5	177	223	783	0	0	96								11	107	243	142	-0.288	-0.144	177
																											5	178	223	780	-0.387	-0.194	86								11	108	243	142	0	0	168
																											5	179	223	773	-0.903	-0.452	99								11	109	240	148	-0.865	-0.433	190
																											5	180	223	772	-0.129	-0.065	85								11	110	239	144	0.532	0.266	145
																											5	181	229	772	-0.774	-0.387	105								11	111	239	144	0	0	190
																											5	182	229	768	-0.516	-0.258	90								11	112	237	137	-0.939	-0.47	224
																											5	183	229	768	0	0	96								11	113	234	136	-0.408	-0.204	197
																											5	184	230	770	0.288	0.144	111								11	114	233	136	-0.129	-0.065	178
																											5	185	232	765	-0.695	-0.347	125								11	115	228	131	-0.912	-0.456	145
																											5	186	232	766	0.129	0.065	117								11	116	226	132	-0.288	-0.144	177
																											5	187	232	770	0.516	0.258	108								11	117	226	132	0	0	141
																											5	188	232	763	-0.903	-0.452	101								11	118	228	137	0.695	0.347	134
																											5	189	232	762	-0.129	-0.065	97								11	119	235	134	-0.982	-0.491	189
																											5	190	235	759	-0.547	-0.274	121								11	120	237	140	0.816	0.408	259
																											5	191	237	760	-0.288	-0.144	107								11	121	245	141	1.04	0.52	177
																											5	192	239	756	-0.577	-0.288	141								11	122	250	143	0.695	0.347	143
																											5	193	239	756	0	0	113								11	123	253	150	0.982	0.491	319
																											5	194	233	767	1.616	0.808	111								11	124	255	156	0.816	0.408	327
																											5	195	233	772	0.645	0.323	103								11	125	257	157	0.288	0.144	322
																											5	196	235	768	-0.577	-0.288	112								11	126	257	157	0	0	287
																											5	197	233	772	0.577	0.288	89								11	127	257	157	0	0	315
																											5	198	229	776	0.73	0.365	97								11	128	257	157	0	0	275
																											5	199	228	772	-0.532	-0.266	126								11	129	257	157	0	0	302
																											5	200	227	774	0.288	0.144	114								11	130	254	156	-0.408	-0.204	289
																											5	201	229	776	0.365	0.182	109								11	131	260	156	0.774	0.387	321
																											6	1	466	782	-1	-1	142								11	132	259	156	-0.129	-0.065	279
																											6	2	462	783	0.532	0.266	120								11	133	258	156	-0.129	-0.065	294
																											6	3	464	785	-0.365	-0.182	125								11	134	258	156	0	0	281
																											6	4	463	786	-0.182	-0.091	111								11	135	255	152	0.645	0.323	283
																											6	5	465	808	-2.85	-1.425	135								11	136	251	155	0.645	0.323	117
																											6	6	463	803	0.695	0.347	116								11	137	251	154	-0.129	-0.065	139
																											6	7	468	811	-1.217	-0.608	108								11	138	251	154	0	0	129
																											6	8	472	826	-2.003	-1.001	122								11	139	252	152	-0.288	-0.144	265
																											6	9	484	845	-2.899	-1.449	90								11	140	254	155	0.465	0.233	133
																											6	10	478	831	1.965	0.982	85								11	141	259	155	0.645	0.323	92
																											6	11	492	847	-2.743	-1.371	107								11	142	260	156	0.182	0.091	181
																											6	12	490	835	1.569	0.785	95								11	143	264	157	0.532	0.266	170
																											6	13	498	833	1.064	0.532	95								11	144	259	155	-0.695	-0.347	138
																											6	14	501	839	0.865	0.433	112								11	145	259	155	0	0	106
																											6	15	505	838	0.532	0.266	97								11	146	259	155	0	0	93
																											6	16	503	833	-0.695	-0.347	124								11	147	259	156	0.129	0.065	105
																											6	17	506	834	0.408	0.204	116								11	148	260	156	0.129	0.065	143
																											6	18	508	832	0.365	0.182	135								11	149	260	155	0.129	0.065	100
																											6	19	504	827	0.826	0.413	144								11	150	261	158	-0.408	-0.204	179
																											6	20	503	828	-0.182	-0.091	133								11	151	262	159	-0.182	-0.091	145
																											6	21	506	831	-0.547	-0.274	154								11	152	262	158	0.129	0.065	178
																											6	22	510	850	-2.505	-1.252	122								11	153	262	157	0.129	0.065	170
																											6	23	499	853	-1.471	-0.735	103								11	154	263	159	-0.288	-0.144	161
																											6	24	500	849	0.532	0.266	109								11	155	263	159	0	0	177
																											6	25	500	850	-0.129	-0.065	92								11	156	262	158	0.182	0.091	175
																											6	26	498	848	0.365	0.182	100								11	157	262	158	0	0	157
																											6	27	498	848	0	0	127								11	158	262	158	0	0	162
																											6	28	498	848	0	0	106								11	159	262	158	0	0	178
																											6	29	498	848	0	0	95								11	160	262	158	0	0	149
																											6	30	498	848	0	0	91								11	161	262	158	0	0	182
																											6	31	498	840	1.032	0.516	143								11	162	262	158	0	0	296
																											6	32	503	841	-0.658	-0.329	145								11	163	262	153	0.645	0.323	266
																											6	33	502	838	0.408	0.204	386								11	164	263	153	0.129	0.065	285
																											6	34	500	836	0.365	0.182	380								11	165	263	156	0.387	0.194	162
																											6	35	500	836	0	0	158								11	166	263	156	0	0	165
																											6	36	502	835	0.288	0.144	123								11	167	262	157	0.182	0.091	140
																											6	37	497	830	-0.912	-0.456	216								11	168	262	157	0	0	165
																											6	38	497	830	0	0	116								11	169	262	157	0	0	156
																											6	39	497	830	0	0	104								11	170	262	157	0	0	133
																											6	40	502	832	0.695	0.347	92								11	171	262	157	0	0	155
																											6	41	502	832	0	0	97								11	172	256	152	1.008	0.504	140
																											6	42	502	825	-0.903	-0.452	353								11	173	252	148	0.73	0.365	113
																											6	43	504	825	-0.258	-0.129	174								11	174	255	151	-0.547	-0.274	167
																											6	44	502	822	0.465	0.233	159								11	175	255	151	0	0	115
																											6	45	504	825	-0.465	-0.233	97								11	176	256	153	-0.288	-0.144	153
																											6	46	508	824	-0.532	-0.266	181								11	177	256	153	0	0	132
																											6	47	507	823	0.182	0.091	234								11	178	256	153	0	0	111
																											6	48	507	823	0	0	145								11	179	262	156	-0.865	-0.433	162
																											6	49	505	823	-0.258	-0.129	118								11	180	262	156	0	0	160
																											6	50	506	818	0.658	0.329	330								11	181	261	158	-0.288	-0.144	169
																											6	51	506	819	-0.129	-0.065	360								11	182	261	157	0.129	0.065	131
																											6	52	505	819	-0.129	-0.065	341								11	183	265	158	-0.532	-0.266	177
																											6	53	508	818	0.408	0.204	342								11	184	265	158	0	0	158
																											6	54	508	821	-0.387	-0.194	107								11	185	264	158	0.129	0.065	165
																											6	55	507	819	0.288	0.144	225								11	186	263	157	0.182	0.091	167
																											6	56	507	819	0	0	378								11	187	260	155	0.465	0.233	163
																											6	57	507	822	0.387	0.194	123								11	188	257	153	0.465	0.233	156
																											6	58	507	822	0	0	140								11	189	257	152	0.129	0.065	171
																											6	59	507	822	0	0	183								11	190	259	152	0.258	0.129	162
																											6	60	507	824	0.258	0.129	103								11	191	260	152	0.129	0.065	151
																											6	61	508	824	0.129	0.065	108								11	192	260	156	0.516	0.258	165
																											6	62	502	824	-0.774	-0.387	119								11	193	260	156	0	0	166
																											6	63	502	824	0	0	125								11	194	260	156	0	0	127
																											6	64	504	825	-0.288	-0.144	149								11	195	262	157	0.288	0.144	160
																											6	65	496	830	1.217	0.608	132								11	196	262	155	-0.258	-0.129	159
																											6	66	494	834	0.577	0.288	104								11	197	262	155	0	0	116
																											6	67	491	834	0.387	0.194	124								11	198	262	158	0.387	0.194	170
																											6	68	491	837	0.387	0.194	144								11	199	262	155	-0.387	-0.194	142
																											6	69	489	838	0.288	0.144	349								11	200	259	155	-0.387	-0.194	159
																											6	70	486	841	0.547	0.274	333								11	201	258	153	-0.288	-0.144	161
																											6	71	484	842	0.288	0.144	250
																											6	72	480	844	0.577	0.288	132
																											6	73	482	846	-0.365	-0.182	130
																											6	74	482	843	0.387	0.194	169
																											6	75	481	842	0.182	0.091	120
																											6	76	483	842	-0.258	-0.129	113
																											6	77	482	838	0.532	0.266	125
																											6	78	482	835	0.387	0.194	115
																											6	79	480	831	0.577	0.288	147
																											6	80	484	840	-1.271	-0.635	85
																											6	81	485	836	0.532	0.266	179
																											6	82	480	835	-0.658	-0.329	120
																											6	83	476	827	-1.154	-0.577	153
																											6	84	476	822	-0.645	-0.323	301
																											6	85	478	821	-0.288	-0.144	321
																											6	86	479	826	0.658	0.329	120
																											6	87	480	824	-0.288	-0.144	129
																											6	88	486	825	-0.785	-0.392	201
																											6	89	486	827	-0.258	-0.129	150
																											6	90	485	826	0.182	0.091	136
																											6	91	484	820	0.785	0.392	117
																											6	92	486	822	-0.365	-0.182	123
																											6	93	486	822	0	0	95
																											6	94	488	825	-0.465	-0.233	91
																											6	95	489	814	1.425	0.712	133
																											6	96	494	818	-0.826	-0.413	112
																											6	97	491	815	0.547	0.274	120
																											6	98	499	822	-1.371	-0.686	171
																											6	99	499	819	0.387	0.194	173
																											6	100	495	816	0.645	0.323	131
																											6	101	502	822	-1.189	-0.595	393
																											6	102	502	820	0.258	0.129	337
																											6	103	501	821	-0.182	-0.091	352
																											6	104	499	824	-0.465	-0.233	107
																											6	105	501	822	0.365	0.182	158
																											6	106	501	822	0	0	253
																											6	107	500	819	0.408	0.204	297
																											6	108	500	822	-0.387	-0.194	136
																											6	109	497	822	-0.387	-0.194	315
																											6	110	500	818	0.645	0.323	370
																											6	111	498	821	-0.465	-0.233	138
																											6	112	500	821	0.258	0.129	335
																											6	113	497	822	-0.408	-0.204	116
																											6	114	502	823	0.658	0.329	101
																											6	115	498	823	-0.516	-0.258	111
																											6	116	500	821	0.365	0.182	170
																											6	117	498	821	-0.258	-0.129	370
																											6	118	498	824	-0.387	-0.194	97
																											6	119	498	823	0.129	0.065	124
																											6	120	497	822	0.182	0.091	374
																											6	121	497	822	0	0	181
																											6	122	497	822	0	0	168
																											6	123	496	822	0.129	0.065	149
																											6	124	498	822	-0.258	-0.129	127
																											6	125	498	822	0	0	107
																											6	126	498	820	-0.258	-0.129	103
																											6	127	498	819	-0.129	-0.065	153
																											6	128	499	824	0.658	0.329	93
																											6	129	500	824	0.129	0.065	117
																											6	130	500	823	0.129	0.065	137
																											6	131	495	823	0.645	0.323	128
																											6	132	496	824	-0.182	-0.091	128
																											6	133	496	824	0	0	108
																											6	134	496	824	0	0	111
																											6	135	496	824	0	0	121
																											6	136	495	824	0.129	0.065	122
																											6	137	494	824	0.129	0.065	132
																											6	138	494	826	0.258	0.129	107
																											6	139	498	825	-0.532	-0.266	147
																											6	140	495	824	0.408	0.204	133
																											6	141	496	824	-0.129	-0.065	136
																											6	142	496	824	0	0	127
																											6	143	496	824	0	0	116
																											6	144	498	824	-0.258	-0.129	195
																											6	145	498	824	0	0	118
																											6	146	498	824	0	0	101
																											6	147	498	820	-0.516	-0.258	154
																											6	148	500	821	0.288	0.144	360
																											6	149	503	820	0.408	0.204	367
																											6	150	498	821	-0.658	-0.329	112
																											6	151	500	821	0.258	0.129	354
																											6	152	502	822	0.288	0.144	141
																											6	153	497	820	-0.695	-0.347	103
																											6	154	502	820	0.645	0.323	339
																											6	155	501	822	-0.288	-0.144	153
																											6	156	500	822	-0.129	-0.065	378
																											6	157	500	822	0	0	374
																											6	158	498	825	0.465	0.233	360
																											6	159	496	831	0.816	0.408	380
																											6	160	492	829	-0.577	-0.288	366
																											6	161	492	830	0.129	0.065	357
																											6	162	494	829	-0.288	-0.144	325
																											6	163	492	832	0.465	0.233	368
																											6	164	490	832	0.258	0.129	131
																											6	165	488	832	0.258	0.129	112
																											6	166	491	830	-0.465	-0.233	346
																											6	167	491	831	0.129	0.065	164
																											6	168	492	831	0.129	0.065	124
																											6	169	495	831	0.387	0.194	372
																											6	170	494	832	-0.182	-0.091	368
																											6	171	492	832	-0.258	-0.129	333
																											6	172	494	832	0.258	0.129	387
																											6	173	492	832	-0.258	-0.129	153
																											6	174	492	829	-0.387	-0.194	325
																											6	175	492	829	0	0	312
																											6	176	492	832	0.387	0.194	177
																											6	177	490	833	0.288	0.144	136
																											6	178	489	833	0.129	0.065	325
																											6	179	489	833	0	0	191
																											6	180	490	838	0.658	0.329	105
																											6	181	486	837	-0.532	-0.266	356
																											6	182	485	838	-0.182	-0.091	375
																											6	183	487	842	-0.577	-0.288	121
																											6	184	487	840	0.258	0.129	338
																											6	185	484	841	-0.408	-0.204	340
																											6	186	484	844	-0.387	-0.194	110
																											6	187	482	848	-0.577	-0.288	113
																											6	188	480	851	-0.465	-0.233	332
																											6	189	472	856	-1.217	-0.608	195
																											6	190	472	861	-0.645	-0.323	229
																											6	191	470	860	0.288	0.144	298
																											6	192	473	859	-0.408	-0.204	106
																											6	193	465	857	1.064	0.532	117
																											6	194	465	858	-0.129	-0.065	141
																											6	195	465	858	0	0	100
																											6	196	465	857	0.129	0.065	128
																											6	197	465	857	0	0	186
																											6	198	464	857	0.129	0.065	324
																											6	199	463	863	0.785	0.392	119
																											6	200	465	857	-0.816	-0.408	233
																											6	201	466	855	-0.288	-0.144	315
																											7	1	580	686	-1	-1	133
																											7	2	581	689	-0.408	-0.204	178
																											7	3	580	687	0.288	0.144	201
																											7	4	581	688	-0.182	-0.091	185
																											7	5	580	687	0.182	0.091	186
																											7	6	581	688	-0.182	-0.091	210
																											7	7	581	688	0	0	225
																											7	8	581	685	0.387	0.194	570
																											7	9	582	682	0.408	0.204	285
																											7	10	585	682	0.387	0.194	235
																											7	11	586	681	0.182	0.091	354
																											7	12	586	683	-0.258	-0.129	147
																											7	13	588	684	-0.288	-0.144	218
																											7	14	592	682	-0.577	-0.288	167
																											7	15	587	677	0.912	0.456	370
																											7	16	588	679	-0.288	-0.144	483
																											7	17	590	680	-0.288	-0.144	188
																											7	18	584	681	0.785	0.392	261
																											7	19	586	683	-0.365	-0.182	195
																											7	20	585	686	-0.408	-0.204	164
																											7	21	580	688	-0.695	-0.347	405
																											7	22	581	688	0.129	0.065	189
																											7	23	580	689	-0.182	-0.091	233
																											7	24	580	689	0	0	220
																											7	25	580	689	0	0	221
																											7	26	580	689	0	0	239
																											7	27	580	689	0	0	244
																											7	28	580	689	0	0	197
																											7	29	580	686	-0.387	-0.194	181
																											7	30	578	685	-0.288	-0.144	266
																											7	31	582	683	0.577	0.288	137
																											7	32	582	680	0.387	0.194	121
																											7	33	582	680	0	0	130
																											7	34	585	676	0.645	0.323	317
																											7	35	586	676	0.129	0.065	151
																											7	36	586	674	0.258	0.129	141
																											7	37	588	670	0.577	0.288	108
																											7	38	583	670	-0.645	-0.323	512
																											7	39	584	672	0.288	0.144	439
																											7	40	586	674	0.365	0.182	167
																											7	41	585	674	-0.129	-0.065	567
																											7	42	585	674	0	0	526
																											7	43	586	674	-0.129	-0.065	545
																											7	44	588	672	-0.365	-0.182	127
																											7	45	584	673	0.532	0.266	180
																											7	46	580	673	0.516	0.258	100
																											7	47	580	674	0.129	0.065	484
																											7	48	582	677	0.465	0.233	566
																											7	49	586	673	-0.73	-0.365	94
																											7	50	584	679	0.816	0.408	187
																											7	51	587	678	-0.408	-0.204	382
																											7	52	590	676	-0.465	-0.233	123
																											7	53	588	678	0.365	0.182	301
																											7	54	588	679	0.129	0.065	583
																											7	55	591	672	-0.982	-0.491	246
																											7	56	592	669	-0.408	-0.204	577
																											7	57	595	667	-0.465	-0.233	539
																											7	58	599	665	-0.577	-0.288	545
																											7	59	594	658	1.11	0.555	304
																											7	60	593	654	0.532	0.266	430
																											7	61	586	647	1.277	0.639	183
																											7	62	589	646	-0.408	-0.204	517
																											7	63	592	640	-0.865	-0.433	396
																											7	64	598	638	-0.816	-0.408	409
																											7	65	603	632	-1.008	-0.504	137
																											7	66	602	624	-1.04	-0.52	337
																											7	67	598	620	-0.73	-0.365	439
																											7	68	598	614	-0.774	-0.387	262
																											7	69	604	616	0.816	0.408	148
																											7	70	604	622	0.774	0.387	141
																											7	71	605	623	0.182	0.091	536
																											7	72	606	623	0.129	0.065	128
																											7	73	606	625	0.258	0.129	118
																											7	74	605	624	-0.182	-0.091	538
																											7	75	606	618	-0.785	-0.392	550
																											7	76	607	617	-0.182	-0.091	500
																											7	77	608	619	0.288	0.144	130
																											7	78	606	622	0.465	0.233	185
																											7	79	604	626	0.577	0.288	595
																											7	80	604	626	0	0	133
																											7	81	604	629	-0.387	-0.194	149
																											7	82	600	628	0.532	0.266	549
																											7	83	597	628	0.387	0.194	517
																											7	84	598	630	-0.288	-0.144	556
																											7	85	600	631	-0.288	-0.144	221
																											7	86	600	634	-0.387	-0.194	228
																											7	87	600	638	-0.516	-0.258	592
																											7	88	600	638	0	0	279
																											7	89	598	638	-0.258	-0.129	566
																											7	90	598	638	0	0	229
																											7	91	596	640	0.365	0.182	661
																											7	92	596	641	0.129	0.065	601
																											7	93	596	641	0	0	272
																											7	94	596	643	0.258	0.129	225
																											7	95	596	643	0	0	155
																											7	96	596	649	0.774	0.387	679
																											7	97	596	649	0	0	549
																											7	98	598	650	0.288	0.144	510
																											7	99	594	646	-0.73	-0.365	526
																											7	100	594	646	0	0	138
																											7	101	590	646	0.516	0.258	294
																											7	102	590	646	0	0	128
																											7	103	590	646	0	0	197
																											7	104	593	652	-0.865	-0.433	360
																											7	105	592	650	0.288	0.144	166
																											7	106	589	652	-0.465	-0.233	570
																											7	107	587	650	-0.365	-0.182	333
																											7	108	592	648	0.695	0.347	152
																											7	109	599	645	0.982	0.491	437
																											7	110	608	646	1.168	0.584	166
																											7	111	612	652	0.93	0.465	355
																											7	112	609	651	-0.408	-0.204	380
																											7	113	610	649	0.288	0.144	142
																											7	114	603	644	1.11	0.555	120
																											7	115	600	647	0.547	0.274	228
																											7	116	602	648	-0.288	-0.144	164
																											7	117	602	649	-0.129	-0.065	192
																											7	118	606	654	-0.826	-0.413	154
																											7	119	608	655	-0.288	-0.144	164
																											7	120	602	651	0.93	0.465	152
																											7	121	591	653	1.442	0.721	148
																											7	122	592	651	-0.288	-0.144	112
																											7	123	590	649	-0.365	-0.182	173
																											7	124	600	656	1.575	0.787	188
																											7	125	606	652	0.93	0.465	197
																											7	126	608	647	0.695	0.347	374
																											7	127	608	646	0.129	0.065	191
																											7	128	608	651	-0.645	-0.323	142
																											7	129	614	656	-1.008	-0.504	189
																											7	130	606	658	1.064	0.532	178
																											7	131	608	658	-0.258	-0.129	168
																											7	132	598	661	1.347	0.673	157
																											7	133	604	660	-0.785	-0.392	141
																											7	134	608	660	-0.516	-0.258	132
																											7	135	607	662	0.288	0.144	141
																											7	136	605	663	0.288	0.144	129
																											7	137	609	661	-0.577	-0.288	109
																											7	138	606	659	0.465	0.233	125
																											7	139	607	660	-0.182	-0.091	110
																											7	140	610	659	-0.408	-0.204	106
																											7	141	611	659	-0.129	-0.065	95
																											7	142	611	660	-0.129	-0.065	89
																											7	143	611	660	0	0	85
																											7	144	611	661	-0.129	-0.065	87
																											7	145	611	662	-0.129	-0.065	87
																											7	146	607	663	-0.532	-0.266	108
																											7	147	602	662	-0.658	-0.329	93
																											7	148	601	666	-0.532	-0.266	82
																											7	149	603	668	-0.365	-0.182	92
																											7	150	596	666	0.939	0.47	125
																											7	151	596	667	-0.129	-0.065	120
																											7	152	598	668	-0.288	-0.144	136
																											7	153	599	668	-0.129	-0.065	105
																											7	154	602	666	-0.465	-0.233	86
																											7	155	598	668	0.577	0.288	136
																											7	156	598	668	0	0	118
																											7	157	601	668	0.387	0.194	105
																											7	158	601	668	0	0	90
																											7	159	601	668	0	0	111
																											7	160	602	668	0.129	0.065	91
																											7	161	602	668	0	0	92
																											7	162	602	668	0	0	88
																											7	163	602	668	0	0	80
																											7	164	602	668	0	0	89
																											7	165	602	668	0	0	95
																											7	166	601	668	-0.129	-0.065	89
																											7	167	600	670	-0.288	-0.144	95
																											7	168	602	668	0.365	0.182	95
																											7	169	595	668	-0.903	-0.452	132
																											7	170	600	668	0.645	0.323	90
																											7	171	598	668	-0.258	-0.129	126
																											7	172	595	668	-0.387	-0.194	96
																											7	173	599	667	0.532	0.266	89
																											7	174	596	667	-0.387	-0.194	96
																											7	175	592	668	-0.532	-0.266	94
																											7	176	592	668	0	0	86
																											7	177	592	668	0	0	92
																											7	178	593	676	-1.04	-0.52	112
																											7	179	594	678	-0.288	-0.144	98
																											7	180	588	679	0.785	0.392	134
																											7	181	594	681	-0.816	-0.408	103
																											7	182	594	681	0	0	93
																											7	183	590	684	0.645	0.323	119
																											7	184	595	683	-0.658	-0.329	102
																											7	185	592	682	0.408	0.204	88
																											7	186	592	682	0	0	90
																											7	187	592	682	0	0	100
																											7	188	592	682	0	0	98
																											7	189	592	682	0	0	93
																											7	190	590	688	0.816	0.408	99
																											7	191	589	684	-0.532	-0.266	96
																											7	192	588	683	-0.182	-0.091	108
																											7	193	589	685	0.288	0.144	102
																											7	194	591	687	0.365	0.182	172
																											7	195	598	684	0.982	0.491	228
																											7	196	601	682	0.465	0.233	132
																											7	197	596	678	-0.826	-0.413	252
																											7	198	600	678	0.516	0.258	92
																											7	199	598	682	-0.577	-0.288	191
																											7	200	594	682	-0.516	-0.258	519
																											7	201	594	680	-0.258	-0.129	476
																											8	1	737	841	-1	-1	84
																											8	2	734	840	-0.408	-0.204	101
																											8	3	735	841	0.182	0.091	81
																											8	4	737	842	0.288	0.144	98
																											8	5	734	838	-0.645	-0.323	131
																											8	6	736	839	0.288	0.144	131
																											8	7	734	840	-0.288	-0.144	127
																											8	8	738	839	0.532	0.266	101
																											8	9	737	840	-0.182	-0.091	98
																											8	10	737	840	0	0	103
																											8	11	736	840	0.129	0.065	99
																											8	12	738	840	-0.258	-0.129	85
																											8	13	736	841	0.288	0.144	93
																											8	14	737	840	-0.182	-0.091	90
																											8	15	737	841	0.129	0.065	91
																											8	16	738	842	0.182	0.091	84
																											8	17	735	840	-0.465	-0.233	134
																											8	18	732	842	-0.465	-0.233	84
																											8	19	730	840	-0.365	-0.182	94
																											8	20	739	837	1.224	0.612	110
																											8	21	736	837	-0.387	-0.194	130
																											8	22	736	837	0	0	142
																											8	23	734	842	0.695	0.347	106
																											8	24	736	841	-0.288	-0.144	98
																											8	25	736	840	-0.129	-0.065	129
																											8	26	736	840	0	0	89
																											8	27	742	840	-0.774	-0.387	98
																											8	28	734	843	1.102	0.551	88
																											8	29	736	841	-0.365	-0.182	97
																											8	30	735	841	0.129	0.065	93
																											8	32	736	840	0.465	0.233	115
																											8	33	733	838	0.465	0.233	137
																											8	34	734	839	-0.182	-0.091	126
																											8	35	738	841	-0.577	-0.288	108
																											8	36	738	841	0	0	82
																											8	37	731	837	1.04	0.52	131
																											8	38	735	839	-0.577	-0.288	106
																											8	39	738	841	-0.465	-0.233	85
																											8	40	741	840	-0.408	-0.204	76
																											8	41	736	840	0.645	0.323	108
																											8	42	737	840	-0.129	-0.065	104
																											8	43	738	836	-0.532	-0.266	99
																											8	44	739	843	0.912	0.456	84
																											8	45	736	841	-0.465	-0.233	99
																											8	46	740	841	0.516	0.258	85
																											8	47	740	839	0.258	0.129	91
																											8	48	738	844	-0.695	-0.347	95
																											8	49	740	846	-0.365	-0.182	117
																											8	50	745	848	-0.695	-0.347	100
																											8	51	748	846	-0.465	-0.233	145
																											8	52	753	852	-1.008	-0.504	110
																											8	53	752	848	0.532	0.266	120
																											8	54	749	849	-0.408	-0.204	132
																											8	55	749	848	0.129	0.065	83
																											8	56	744	848	0.645	0.323	90
																											8	57	742	847	0.288	0.144	94
																											8	58	741	844	0.408	0.204	108
																											8	59	738	843	0.408	0.204	136
																											8	60	737	842	0.182	0.091	106
																											8	61	737	842	0	0	104
																											8	62	736	838	-0.532	-0.266	136
																											8	63	738	839	0.288	0.144	88
																											8	64	738	841	0.258	0.129	90
																											8	65	736	842	0.288	0.144	94
																											8	66	740	842	-0.516	-0.258	81
																											8	67	734	838	0.93	0.465	125
																											8	68	735	839	-0.182	-0.091	122
																											8	69	738	840	-0.408	-0.204	90
																											8	70	740	841	-0.288	-0.144	84
																											8	71	738	837	0.577	0.288	133
																											8	72	735	841	-0.645	-0.323	111
																											8	73	738	838	0.547	0.274	93
																											8	74	737	844	-0.785	-0.392	100
																											8	75	737	840	0.516	0.258	96
																											8	76	734	840	0.387	0.194	134
																											8	77	732	841	0.288	0.144	91
																											8	78	733	840	-0.182	-0.091	103
																											8	79	733	840	0	0	85
																											8	80	733	839	-0.129	-0.065	90
																											8	81	726	837	-0.939	-0.47	109
																											8	82	731	840	0.752	0.376	74
																											8	83	727	834	-0.93	-0.465	98
																											8	84	726	838	0.532	0.266	96
																											8	85	727	836	-0.288	-0.144	80
																											8	86	727	836	0	0	90
																											8	87	728	838	0.288	0.144	81
																											8	88	722	834	-0.93	-0.465	94
																											8	89	718	832	-0.577	-0.288	132
																											8	90	716	833	-0.288	-0.144	91
																											8	91	715	831	-0.288	-0.144	111
																											8	92	718	830	0.408	0.204	116
																											8	93	722	834	0.73	0.365	84
																											8	94	722	833	-0.129	-0.065	78
																											8	95	720	834	0.288	0.144	83
																											8	96	718	831	0.465	0.233	111
																											8	97	722	836	-0.826	-0.413	86
																											8	98	722	836	0	0	77
																											8	99	719	832	0.645	0.323	92
																											8	100	722	832	-0.387	-0.194	89
																											8	101	718	830	0.577	0.288	107
																											8	102	718	833	-0.387	-0.194	102
																											8	103	720	832	0.288	0.144	90
																											8	104	724	831	0.532	0.266	97
																											8	105	722	834	-0.465	-0.233	99
																											8	106	718	833	-0.532	-0.266	91
																											8	107	724	833	0.774	0.387	85
																											8	108	726	833	0.258	0.129	84
																											8	109	724	834	-0.288	-0.144	81
																											8	110	724	836	-0.258	-0.129	85
																											8	111	729	836	-0.645	-0.323	83
																											8	112	725	834	0.577	0.288	83
																											8	113	726	834	-0.129	-0.065	86
																											8	114	725	836	0.288	0.144	88
																											8	115	722	836	0.387	0.194	94
																											8	116	723	838	-0.288	-0.144	128
																											8	117	730	838	-0.903	-0.452	94
																											8	118	733	837	-0.408	-0.204	87
																											8	119	730	835	0.465	0.233	98
																											8	120	724	838	0.865	0.433	132
																											8	121	718	842	0.93	0.465	104
																											8	122	711	840	0.939	0.47	300
																											8	123	714	840	-0.387	-0.194	110
																											8	124	710	843	0.645	0.323	97
																											8	125	721	840	-1.471	-0.735	86
																											8	126	722	836	-0.532	-0.266	92
																											8	127	725	834	-0.465	-0.233	84
																											8	128	723	836	0.365	0.182	92
																											8	129	718	837	0.658	0.329	91
																											8	130	721	836	-0.408	-0.204	116
																											8	131	725	836	-0.516	-0.258	94
																											8	132	726	835	-0.182	-0.091	96
																											8	133	723	835	0.387	0.194	171
																											8	134	724	835	-0.129	-0.065	126
																											8	135	721	835	0.387	0.194	141
																											8	136	720	834	0.182	0.091	285
																											8	137	720	837	-0.387	-0.194	190
																											8	138	720	838	-0.129	-0.065	86
																											8	139	722	836	0.365	0.182	89
																											8	140	722	835	0.129	0.065	88
																											8	141	721	834	0.182	0.091	117
																											8	142	721	834	0	0	107
																											8	143	719	835	-0.288	-0.144	102
																											8	144	719	835	0	0	94
																											8	145	720	835	-0.129	-0.065	95
																											8	146	720	833	-0.258	-0.129	126
																											8	147	720	833	0	0	116
																											8	148	720	833	0	0	113
																											8	149	720	833	0	0	101
																											8	150	719	833	-0.129	-0.065	104
																											8	151	720	834	0.182	0.091	98
																											8	152	723	834	0.387	0.194	97
																											8	153	724	833	0.182	0.091	90
																											8	154	722	834	-0.288	-0.144	107
																											8	155	722	834	0	0	120
																											8	156	722	834	0	0	119
																											8	157	722	834	0	0	103
																											8	158	722	834	0	0	102
																											8	159	724	835	0.288	0.144	84
																											8	160	725	834	0.182	0.091	87
																											8	161	726	834	0.129	0.065	105
																											8	162	726	834	0	0	101
																											8	163	726	835	0.129	0.065	95
																											8	164	724	835	0.258	0.129	105
																											8	165	724	835	0	0	106
																											8	166	724	835	0	0	122
																											8	167	728	836	-0.532	-0.266	101
																											8	168	730	840	-0.577	-0.288	95
																											8	169	730	840	0	0	99
																											8	170	732	838	0.365	0.182	101
																											8	171	732	838	0	0	89
																											8	172	732	838	0	0	91
																											8	173	730	836	0.365	0.182	92
																											8	174	730	836	0	0	99
																											8	175	727	836	-0.387	-0.194	150
																											8	176	728	836	0.129	0.065	99
																											8	177	728	836	0	0	93
																											8	178	727	836	-0.129	-0.065	100
																											8	179	727	836	0	0	95
																											8	180	724	835	0.408	0.204	108
																											8	181	724	834	0.129	0.065	105
																											8	182	721	834	0.387	0.194	114
																											8	183	721	834	0	0	111
																											8	184	721	834	0	0	108
																											8	185	721	834	0	0	110
																											8	186	721	834	0	0	104
																											8	187	723	834	-0.258	-0.129	111
																											8	188	723	835	-0.129	-0.065	89
																											8	189	725	836	-0.288	-0.144	85
																											8	190	722	833	0.547	0.274	102
																											8	191	722	833	0	0	103
																											8	192	722	833	0	0	107
																											8	193	722	833	0	0	98
																											8	194	722	833	0	0	102
																											8	195	722	833	0	0	100
																											8	196	722	833	0	0	96
																											8	197	722	833	0	0	92
																											8	198	722	833	0	0	99
																											8	199	722	833	0	0	92
																											8	200	722	833	0	0	91
																											8	201	722	833	0	0	105

## Sheet: Feuil2
	Spike at tip																						No spike at tip
	Track 1	Track 2	Track 3	Track 4	Track 5	Track 6	Track 7	Track 8	Track 9	Track 10	Track 11	Track 12	Track 13	Track 14	Track 15	Track 16	Track 17	Track 18	Track 19	Track 20			Track 1	Track 2	Track 3	Track 4	Track 5	Track 6	Track 7	Track 8	Track 9	Track 10	Track 11	Track 12	Track 13	Track 14	Track 15	Track 16	Track 17	Track 18	Track 19	Track 20
		0.102	-0.658			1.425	0.408		-0.903			0		-0.408	0.532	0.129	0	0.129					-0.785			0.288	-2.41			1.553		0.032	-0.182		0.008						0.008	-0.532
	0	0	-0.288	0.182	0.408	0.952	-0.532	2.709	-0.258	1.102	0	0.288	-0.408	0.465	0.408	-0.288	0.129	-0.258	0.547	-0.408			-0.865	0.465	0.129	-0.288	-0.982	-0.129	1.371	0.182	0.695	0.387	-0.387	0.532	1.064	-0.408	0.288	-0.258	-0.182	0.465	-0.129	0.516
	-0.129	0.129	0.288	0.387	0.465	0.865	-0.129	0.982	-0.288	-0.816	0.288	-0.912	0.288	0.865	0.365	0.182	-0.129	-0.408	0.129	0.939			-0.182	-0.408	0.532	0.695	-0.645	-0.288	-0.408	2.465	0.465	0.387	0.258	-0.365	-0.258	0.182	0	0.465	0	-0.695	-0.577	0.408
	-0.182	0.288	-0.645	0.288	-0.912	-0.577	-0.129	0.516	-0.129	-0.774	-0.288	0	-0.182	0.93	0.408	0	-0.258	0.288	-0.387	-0.408			0.288	0.516	0.816	-0.182	-0.288	-0.182	-0.258	-0.465	0.258	0.365	0	-0.182	1.347	0.288	0.547	-0.387	0.408	-0.785	0.532	-0.129
	-0.258	1.04	0.129	0.516	-0.129	0.408	2.743	1.471	-0.129	-0.365	-0.182	0	0.182	0.939	0.459	0	0.387	-0.532	0.189	0.532			-0.465	0.365	-0.129	0.408	-0.645	0.258	0	-0.577	-0.129	0.288	0.129	-2.85	-0.785	-0.645	-0.182	0.129	-0.288	-0.387	-0.752	0.532
	-0.258	-0.129	-0.465	0.774	-0.577	-0.129	0.465	2.227	-0.258	-0.465	0.129	0.695	-0.182	-0.387	0.189	-0.903	-0.182	0.365	-0.658	0.465			0.645	0.365	0.288	0.658	-0.365	0.258	-0.982	-0.826	0.516	-0.982	0.652	0.695	-0.516	0.288	0.129	0	-0.288	-0.129	0.129	-0.288
	0	-0.129	0	0.182	-0.547	-0.547	0.695	1.224	-0.258	0.645	0	0	0	0.645	0.547	0.129	-0.129	0	-0.785	0.288			0.182	0.645	-0.752	0.288	0.095	-0.288	-0.865	-0.408	-0.752	0.645	0.29	0.217	0.288	-0.288	0.129	-0.288	0.288	0.365	-0.288	-0.182
	0.288	-0.288	-0.288	0.258	-0.182	0.695	0.547	1.032	-0.826	0.559	0.408	-0.903	0.387	0.471	0.408	0	0	1.161	-0.288	-0.182			-0.408	0.06	-0.408	0.288	0.559	0.129	0.182	-0.516	0.258	0.658	0.826	-2.003	0.288	0.532	0	0.288	-0.258	-0.182	0	0.288
	0.982	0.465	0.288	0.695	-0.365	0.939	1.04	0.465	-0.939	-0.288	-0.288	-0.258	0.408	-0.532	-0.408	0.288	-0.182	0.577	0.129	-0.516			0.288	0.085	0	0.826	1.918	-0.182	-0.258	-2.885	-0.408	-0.258	0.271	-2.899	-0.577	-0.182	0.129	0	0.258	0.182	-0.865	-0.532
	0.11	-0.408	-0.258	0.516	0.387	-0.465	1.833	1.102	-0.182	-0.645	0	0.465	0.387	-0.465	0.328	-0.465	-0.182	0.129	-0.532	0.387			-0.547	0.19	-0.182	-0.577	-0.826	0.129	0.658	0.189	0	0.387	0.288	1.965	0.465	0	-0.182	0.182	0.129	-0.408	0.532	-0.182
	0.816	0.952	0.258	0.816	0.387	-0.645	0.408	2.1	-0.182	-0.577	-0.129	-0.465	0.182	0.365	-0.465	0.288	-0.288	0.408	-0.182	0			0.365	-0.24	-0.288	0.465	0.161	-0.129	-0.129	-0.408	-0.695	0.129	1.032	-2.743	-0.182	0.129	0.129	0.182	-0.785	-0.182	0	-0.465
	0.632	0.596	-0.182	0.387	0.258	0.912	-0.577	1.217	0.658	0.258	0.532	-0.532	-0.258	0.658	0.258	-0.129	-0.129	0.645	-0.645	0.288			-0.408	-0.19	0.258	-0.365	1.419	0	0.826	-0.695	-0.408	-0.129	0	1.569	-0.408	-0.258	0	0	0.816	0.288	-0.939	-0.645
	0.408	0.547	-0.182	-0.182	1.154	-0.532	0.645	0.903	0.577	0	0.645	0.182	-0.288	-0.408	0.258	0	-0.288	0.532	0.408	0.516			0.288	-0.24	-0.182	0.288	-0.93	0.182	0.465	0.129		0	0.102	1.064	-0.129	0.288	-0.129	-0.387	0.189	0.288	-0.408	-0.129
	-0.785	0.569	0.129	0.939	0.532	-0.258	0	2.737	0.532	-0.532	-0.408	0	-0.577	-0.516	0.645	-0.182	0	-0.365	0.658	0			-0.129	-0.248	0.695	-0.547	1.811	-0.182	-0.387	-0.826		0.577	0.939	0.865	-0.129	-0.182	0	0.288	-0.288	0.865	-0.129	0.903
	-0.408	1.296	-0.182	1.316	0.465	0.387	0.645	-0.658	0.532	-0.695	0	-0.258	0.912	-0.182	0.182	0	-0.365	0.865	0.258	0.258			-0.182	-0.269	-0.645	-0.288	-0.516	0.387	-0.182	-0.816		0.129	1.29	0.532	0	0.129	0	-0.129	0.645	-0.516	-0.912	0.695
	-0.129	0.982	-0.258	-0.288	0.129	0	1.102	0.408	0.645	0.408	0	0.658	-0.288	0.387	0.129	0.408	-0.516	0.182	-0.129	0.387			0.182	-0.12	0.288	-0.288	-0.465	-0.387	0.645	-0.532		0	0.878	-0.695	-0.129	0.182	0.129	-0.129	0.387	0.258	-0.288	-0.182
	0.04	0.408	0.288	-0.182	0.154	0.129	0.73	0.658	0.224	-0.258	0.258	-0.129	-0.288	-0.129	0	0.129	-0.129	-0.129	-0.288	-0.288			-0.258	-0.085	-0.258	0.408	0	0	0.129	0.532		0	-0.939	0.408	-0.129	-0.465	0	0.288	-0.645	0.785	0	-0.182
	0	0.182	-0.129	-0.465	0.93	0	0.645	-0.408	-0.365	0	0.129	-0.129	0.785	0.387	0.387	-0.408	0.182	-0.408	0.288	0.365			-0.129	-0.19	0.182	0.752	1.04	-0.129	-0.912	-0.912		0.189	-0.785	0.365	-0.532	-0.465	0	0	0.785	-0.129	0.695	-0.816
	0.408	0.465	0.182	0.129	-0.939	0.387	0.387	0	-0.912	0.465	0	0.408	-0.365	0.182	0.288	0	-0.288	0.408	-0.288	-0.465			0	-0.217	-0.129	-0.465	0.752	0.577	-0.408	1.154		1.677	-0.258	0.826	-0.658	-0.365	-0.182	0.365	0	0.408	-0.982	0.465
	0	1.064	-0.258	0	0.258	0.408	0.645	0.408	1.04	0.365	0	-0.387	-0.408	-0.387	0.258	0	-0.129	0.658	0	-0.465			-0.129	0.134	-0.465	0.129	0.816	-0.785	0.465	-0.182		0.532	0	-0.182	-0.532	1.224	0	-0.129	-0.387	-0.129	0.816	-0.129
	0.532	0.182	0.182	0	0.182	-0.288	0.161	0.129	0.347	-0.547	0	0.288	-0.695	-0.129	-0.288	0.408	0	0.516	-0.387	-0.182			0.408	0.34	-0.826	0.288	-0.408	0.465	0.365	-0.129		-0.465	0.93	-0.547	-0.365	-0.387	0.129	0	0.258	-0.182	1.04	0.658
	-0.129	-0.532	0	-0.577	-0.258	-0.129	-0.532	0.182	-0.577	-0.129	-0.365	0	0.129	0.365	0.129	-0.129	0		0.387	-0.816			-0.129	0.17	-0.752	0.577	0.182	0.129	-0.288	0.288		-0.182	0	-2.505	0.939	0	0	-0.129	0.129		0.695	0.645
	-0.93	0.408	0.288	-0.288	-0.816	-0.645	-0.365	0.93	0.064	0	-0.387	0.387	-0.182	0.129	0	0	-0.752		0	-0.547			0.288	0.134	-0.288	-0.658	-0.408	-0.288	1.095	0		0.008	0.168	0.471	-0.129	0.695	0	0.182	0.903		0.532	0.29
	0.182	-0.129	0.645	-0.129	0.73	-0.129	-0.695	1.442	-0.465	0.288	-0.785	0	0	0.182	0.258	-0.288	-0.645		-0.182	-0.129			0.129	0.18	0.73	-0.258	0.189	0.189	0.559	0		1.697	0.645	0.532	-0.288	-0.288	0	0	0.288		-0.695	-0.258
	0.774	-0.516	-0.258	-0.387	-0.465	-0.258	0.347	0.387	0.547	0.532	0.826	0	0	0	-0.182	0.465	0		0.258	0.547			-0.408	-0.306	0.51	-0.258	-0.516		0.73	0.182		-0.577	-0.645	-0.129	-0.129	-0.129	-0.129	0.129	-0.129		0	0.129
	0	-0.516	0.182	-0.129	-0.258	0	-0.645	-0.939	0.465	0.695	0.532	0.258	0	-0.288	-0.288	-0.288	-0.182		0.465	-2.003			0.912	-0.06	-0.258	0	-0.182		0.982	0.182		0.288	0.695	0.365	-0.465	0	0.288	0.129	-0.645		0	0.288
	0.93	-0.903	-0.288	-0.408	-0.547	-0.532	-0.532	-0.365	-0.816	-0.182	-0.516	0.129	0	0	-0.365	0	0.365		-0.408	-0.258			-0.816	-0.306	-0.645	0.182	0.547		0.865	0		0.129	0.645	0	0.577	-0.774	-0.129	0	0.774		0.129	0.288
	-0.182	-0.658	0.129	0.408	-0.903	-0.182	1.064	-0.129	0.129	-0.387	0.577	-0.774	0	-0.129	0.288	0.129	0		-0.129	-0.408			0.129	0.248	-0.516		-0.258		0	-0.408		-0.532	0.371	0	0	1.102	0	0.129	0.774		0.129	-0.288
	0.129	-0.288	0.129	0.258	-0.532	-0.577	0.645	0.797	1.064	0.532	0.296	0	-0.387	-0.258		0.129	0		0.288	1.442			0.365	-0.17	0.288		0		-0.752	-0.516		0.154	-0.547	0	0.387	-0.365	0	-0.288	0.258		0.129	0.129
	0.645	0	0.258	0.695	0.504	0.387	0.064	0.395	0.645	-0.532	0.129	-0.288	-0.288	0		-0.258	0.258		-0.258	0.903			-0.129	-0.134	-0.547		-0.182		0.154	0.182		-0.288	0.387	0	0	0.129	-0.129	0.365	0.129		-0.408	-0.516
	1.217	-0.129	0.387	0.347	2.832	-0.288	-0.658	-0.645	-0.903	0.182	0.785	1.217	0.577	0		0.129	0.408		-0.547	1.095			-0.182	-0.12	-0.258		-0.408		0.258	-0.288		0.008	0.258	1.032	0	0.465	0.129	-0.129	-0.288		-0.182	-0.182
	0	-0.129	0	-0.903		-0.547	-0.408	0.532	0.826	0	0.785	0.577	0.387	0		0	0.288		-0.516	0.365			0.288	-0.085	0.465		-0.288		0.365	-0.129		0	0	-0.658	0.129	0.465	0	-0.129	0.258		0.129	0.695
	0.288	0	0	-0.288		-0.577	0.442	1.471	0.288	0.288	0.365	0.387	0	-0.129		0	0.182		-0.288	-0.816			-0.532	-0.35			0.182		0.258	-0.365		0.032	0	0.408	0	-0.182	0	-0.288	0		0.129	-0.465
	-2.41	-0.129	0	-0.465		-0.288	0.129	-2.162	0.296	0.465	-0.258	0.387	0.645	0.182		0	0.288		1.29	0			0.532	0			1.755		-0.408	0.258		0.645	0	0.365	0	-0.577	0	0.129	-0.129		-0.288	0.408
	0.816	0.182	-0.365	-0.288		0.182	0.93	-0.387	0.182	0.577	0	0.288	0.129	0.387		0.129	0.129		-0.912	-0.129			-0.387	0			0.182		0	0.408		-0.577	-0.577	0.785	0	0	0	0.129	-0.129		0	0.408
	-0.288	0	-0.182	0.182		0.516	-0.577	-0.516	0.095	0.288	0.182	0.547	0.258	0.182		-0.182	-0.288		-0.365	0.182			0	0			-0.408		0.826	-0.288		0.816	-0.577	-0.365	0	1.04	0	0.129	-0.129		0.182	-0.129
	0.408	0	-0.182	-0.547		0.129	1.918	-0.465	1.425	-0.645	0.752	0.288	0.577	-0.288		0	0.182		1.168	0.816			0.465	-0.255			0.288		0.408	-0.532		-0.258	0.316	0	0	-0.577	0		0		0	-0.387
	-0.982	0	-0.182	-0.182		-0.182	-0.465	2.829	0.695	-0.288	0.785	0.577	-0.645	0		0	0.129		1.04	0			-0.288	0			-0.645			-0.408		-0.408	0.93	-0.465	-0.129	-0.465	0.258		0.258		0	0.465
	-0.865	0	-0.129	0.387		-0.258	0.408	0.652	0.408	-0.645	0.785	-0.365	0.288	0		0	0.258		0.516	0.577			0.387	0.06			-0.645					-0.577	0.645	1.425	-0.288	-0.408	-0.532		-0.129		0	-0.516
	-0.73	0	0	-0.288		-0.816	-0.408	-5.965	0.752	-0.258	-0.408	0.387	0.365	0		0	-0.408		0.129	0.387			0.129	0			0					0.695	-0.577	-0.826	0.365	0.645	0.182		-0.129		0	0.365
	0.755	0	-0.365	-0.182		-0.129	0.154	4.868	0.752	0.008	0.645	0.182	-0.129	0		0	0.182		0.129	0.516			0.658	0								-0.258	0	0.547	-0.903	-0.129	0		-0.258		0	-0.387
	-0.752	-0.288	0	-0.258		-0.408	2.193	-3.689	1.328	0.288	0.258	-0.258	0	0.288		0	0.129		0	0.532			-0.288	0								-0.408	-0.129	0.371	0.645	-0.532	-0.288		-0.129		0	-0.129
	0.645	0.288	0.129	-0.387		-0.465	0.465	2.368	0.129	-0.182	0	0.532	-0.129	0.182		0	0		0	-0.516			-0.645	0.06								0	0	0.387	-0.258	0.912	0.129		0.532		0.645	0.408
	-0.465	-0.129	0.752	-0.288		0	0.752	-0.912	0.29	0	0.224	0.387	-0.365	0.129		0	0.129		-0.129	0.224			0.645	0								-0.774	0	0.645	-0.387	-0.465	0		-0.129		0.129	-0.129
	0.516	0.129	0.408	-0.288		0.182	0	2.135	0.129	-0.695	-0.785	0.577	0.532	0		0.258	-0.258		-0.182	0			0.408	0								0.288	0	0.189	0.532	0.516	0.129		0		0.387	-0.129
	-0.577	-0.288	0.182	0		0.182	0.387	1.154	0.903	0.258	-2.219	0.271	0.516	0.129		0	0.182		0.182	-0.912			-0.982	0								-0.129	-0.408	0.258	-0.387	0.258	0		-0.258		0	0.288
	-0.288	0.129	0.365	0.288		0.129	0.577	-4.03	1.102	0.516	0.258	0.532	0.129	0.258		-0.258	-0.129		0	-0.182			0.645	0								0.577	-0.258	-0.182	-0.532	-0.695	0.129		0.387		0.182	0.129
	-0.288	0.288	0.532	0.697		0.939	0.288	-2.197	-0.465	-0.73	0.365	-0.658	0.465	0		0	0		-0.129	-0.129			-0.645	0								-0.577	-0.408	-0.465	0	-0.365	-0.129		-0.129		0	-0.182
	0	-0.129	0.826	2.04		1.51	0.695	2.832	-0.288	0	0.645	0.154	-0.73	0		0.182	0		0	-0.532			0.288	0								-0.516	-0.182	0.365	0	-0.695	0.129		-0.129		0	0.258
	-0.903	0.408		0.532		0.912	-0.645	-0.93	0.419	0.365	0.465	-0.645	0.816	-0.532		-0.182	0		-0.752	0.258			0	0								0.826	-0.73	0	0.04	-0.465	0		0		0	0.258
	0.465	0		0.774		0.939	0.129	-2.193	0.774	0	0.516	-0.288	-0.408	-0.577		0	0		0.516	0.387			-0.826	0								0.288	-0.516		-0.288	0.008	-0.365		0.258		0	-0.516
	-0.865	-0.182		0.182		0.826	0.465	1.918	0.816	0	0.465	0.658	-0.465	0		0.129	-0.182		0.547	0.258			0.73	0								-0.387	-0.73		0.785	0.532	0.182		-0.258		1.008	0.288
	0.577	0		-3.812		0.645	0	0.774	0.903	0	0.258	-0.288	0.365	0.365		-0.182	0.129		0.129	0.516			0.532	0								0	-0.516		-0.816	-0.408	0		1.425		0.73	-0.288
	0.288	0.258		1.969		0.387	0	0.847	0.408	-0.658	0.288	-0.785	0.129	0		-0.182	0		0.465	-0.547			0.129	0								0	0.288		0	0.129	0		0.168		-0.547	0.258
	0.465	-0.129		0.471		1.008	0	0.51	-0.387	0.288	0.645	-0.258	-0.982	0		0.129	0		0	-0.365			-0.387	0								0.658	-0.695		0.645	0.645	0		-0.258		0	-0.129
	0.547	0.387		-2.147		1.154	0	0.217	-0.129	0.695	1.217	0.182	-0.408	0.365		-0.182	0		-0.752	-0.73			0.182	0								0	0.129		-0.658	0.288	0		0.182		-0.288	0.182
	-0.258	0.577		0.465		0.465	0.258	0.658	-0.258	0	0.258	0.408	-0.465	0		0.182	0		-0.288	-0.408			-0.387	0								0.645	0.516		0.408	0.408	0		0.182		0	-0.258
	-0.182	0.532		0		0.547	0.288	-2.084	0.408	0.645	0	-0.387	-0.577	-0.387		0	0		0.658	-0.532			0.288	0.06								-0.516	-0.903		0	0.408	0		-0.129		0	0.288
	-0.129	-0.387		-0.547		-0.408	0.288	-0.982	-0.408	0	-0.577	-0.387	1.11	0.129		0	0		1.04	0.408			-0.532	0								0.532	-0.129		0	0.182	0		0.408		-0.865	0.129
	0	0		-0.182		0.288	0	-0.645	0	0	0	0.645	0.532	0		0	-0.408		0.645	0			0.182	0								-0.408	-0.547		0	0	0		-0.258		0	0.129
	0	0		1.271		0.93	-0.387	1.918	0.387	0	0.816	-0.465	1.277	-0.129		-0.182	0		0.577	-0.129			-0.129	0.12								-0.129	-0.288		0	-0.532	0.288		0		-0.288	0.129
	0	0.387		1.755		-0.258	-0.129	4.049	0.129	0	0.387	0.258	-0.408	0		-0.129	0.695		0.258	0.129			0.465	0.06								0.387	-0.577		0.816	0.288	0.129		0.129		0.129	0.465
	0	0.182		-0.516			-0.129	4.098	0.316	-0.516	0.912	-0.408	-0.865	0.408		0	0		0.785	0.129			0.516	0.134								0	0		-0.532	0.258	0		-0.182		-0.532	-0.258
	-0.129	0.645		-0.465			-0.182	-2.505	1.11	0	0.347	0.658	-0.816	0.129		0	0.288		0.408	-0.258			-0.465	-0.085								-0.695	1.616		-0.182	0.288	-0.288		-0.129		0	0.182
	0.532	-0.365		-0.258			-0.129	-5.162	1.935	0	0.785	-0.516	0.008	0.387		0	0		-0.258	-0.129			0.387	-0.06								-0.288	0.645		0.288	-0.516	0.129		-0.129		0.129	0
	0.288	0.532		-0.645			-0.182	0.695	0.826	0.387	0.102	0.365	0.04	0		0.182	0.129		1.632	0.288			-0.547	-0.248								-0.258	-0.577		0.365	0.93	0		-0.129		0.182	0.182
	-0.912	0.408		0.516			0	0.532	0	0	-0.365	-0.258	-0.73	0		0	0.129		-0.577	0			0.258	0.12								-0.258	0.577		0.982	-0.182	0.129		-0.387		0.465	-0.365
	0.296	0.288		-0.785			0	1.731	0.258	0	-0.816	-0.387	-0.774	0		-0.258	0		0.632	-0.258			0.73	-0.217								1.04	0.73		0.465	-0.408	0.129		-0.658		0.465	0.288
	-0.288	0.408		0.682			-0.752	3.307	-0.695	0	0.129	0.129	0.816	0		0	0.387		0.328	0.442			0.288	0.134								0.547	-0.532		-0.826	-0.288	0		0.577		0.129	0.288
	-0.816	0.182		1.008			-0.258	0.645	-0.658	0.826	0.288	0.182	0.774	-0.258		0.288	0.816		0.095				-0.93	0.06								-0.516	0.288		0.516	0.577	-0.129		0.288		0.258	-0.365
	-0.258	-0.408		0.465			-0.465	0.833	-0.129	-0.645	-0.532	0	0.182	-0.129		0.129	0.387		-0.982				-0.288	0								1.189	0.365		-0.577	-0.645	0		0.129		0.129	0.129
	-0.912	-0.532		0.695			0	0.736	-0.182	-0.387	0	0	0.129	-0.288		-0.182	0.129		-0.408				0.658	0.06								-0.182			-0.516	0.547	0.258		-0.532		0.516	0.129
	0	-0.532		0.752			0.408	-0.982	-0.547	0	-0.577	0.129	0.258	0.547		-0.182	0.532		-0.547				-0.645	-0.085								0.658			-0.258	-0.785	-0.288		0.288		0	0.288
	-0.182	0.258		0.816			-0.129	-2.424	-0.387	0.532	-0.129	-0.258	-0.182	0		0.258	0.288		1.224				-0.532	0.134								-0.408				0.516	0.182		-0.365		0	-0.387
	-0.182	-0.408		-0.826			-0.465	-2.737	0.288	0.465	-0.465	0	-0.785	0		0.288	-0.182		1.548				4.388	0								-0.774				0.387	-0.826		0.288		0.288	0.577
	-0.465	1.553		0.288			1.389		-0.465	0.129	-0.577	-0.258	-0.182	0		-0.129	-0.408		1.596				-2.491	-0.17								-0.288				0.288	-0.129		0.288		-0.258	0.288
	-0.465	-0.288		0.547			0.371		-0.129	0.425	0.465	-0.129	0.288	0		0.258	0.465		-0.774				0.516	0								0.465				-0.182	-0.129		-0.695		0	-0.288
	0.816	0.129		-0.658			-0.258		0.365	0.365	-0.258	0.658	0.465	0		0	0.982		-0.258				-0.577	0								0				0	0.182		0.658		0.387	-0.288
	1.04	-0.129		0.365			-0.258		-0.258	0.695	-0.408	0.129	0.577	0		0	0.547		-0.577				0.258	0								0				-0.129	-0.129		-0.912		-0.387	0.516
	-0.645	-0.182		0.365			-0.387		0.695	-0.695	0.645	0.129	0	0		-0.129	0		0.032				0.785	0								-0.658				-0.939	-0.129		0.064		-0.387	-0.288
	0.516	0.408		0.408			0.129		0.161	0.645	0	0.645	-0.387	0		-0.258	0.365		-0.532				-0.516	0								-0.182				0.752	0		-0.365		-0.288	-0.288
	-0.182	0.288		0			0.258		0.387	-0.365	0.258	-0.182	0.532	0		0.288	0.365		-0.129				0.465	0								-0.182				-0.93	0.182		0.387			0.064
	0.129	-0.258		0.258			0.129		0.652	0.645	0.129	0	0.387	0		-0.129	-0.129		1.347				-0.826	0								0.752				0.532	-0.258		-0.387			-0.387
	0.154	-0.532		0.129			0.288		0.826		-0.288	0	-0.288	0		0.387	0.547		-0.532				-0.129	0								1.296				-0.288	-0.129		0.365			0.816
	0.865			0.408			0.129		0.365		-0.182	0	-0.288			-0.387	0.258		0.408				-0.408	0								0.316				0	0		-0.182			-0.547
	0.408			-0.577			-0.182		0.387		-0.939	0.129	-0.387			0	0		0.129				-0.258	0								-0.365				0.288	-0.129		0.645			0.408
	0.752			-0.182			0.73		1.471		-0.903	0.129	-0.516			0.129	0.912		-0.645				-0.547	0								1.296				-0.93	0		0.465			-0.129
	-0.258			0			0.516		-0.695		0.752	0.258	0			0	0.288		-2.942				-0.774	0								0.102				-0.577	0		0.645			-0.129
	-0.182			-0.288			1.677		-0.816		-0.288	-0.532	-0.258			0	0.288		0.982				2.779	0								0				-0.288	0		0.408			-0.129
	0.258			0.129			-0.658		1.973		-0.465	0.408	0			0.129	0.129		-0.408				1.328	0								0				-0.288	0		-0.182			0
	-0.387			0.182			-0.658		0.965		0.577	-0.129	0.365			0	0.645		1.008				0.645	0.134								0.575				0.408	0		0.408			1.064
	0.408			0.182			-0.129		-0.645		-0.532	0	0.129			0	0.258		0.577				2.227	-0.06								1.189				0.73	0		-0.288
	0.129			0.129			-0.129		0.408		0	0	0			0	0.129		-0.182				0.575	0								-0.785				-0.129	0.129		-0.258
	0.577			-0.182			-0.465		1.677		0	-0.258	0.258			0	0.129		0.516				-0.645	0								-0.258				0.288	-0.258		-0.774
	0			-0.465			-0.577		0.365		0.129	0	0			0	-0.785		1.04				-0.182	0								0.774				0.465	0.129		-0.465
	1.154			-0.182					0.532		0	0	0.774			-0.129			0.677				1.11	0								-0.258				-0.826	0		0.939
	-0.465			-0.387					0.11		0.258	-0.516	0			0			0.29				0.93	0								-0.129				0	0		-0.288
	-3.473			-0.129					-0.288		0	0.288	0.288			0			0.328				0.182	0								0.217				0.645	0		0.532
				-0.658					0.258		-0.516	0.408	-0.73			0			-0.912				1.559	0								1.102				-0.387	0.129		-0.288
				-0.465					0		0	-0.658	0			0			1.459				-0.408	0.085								0.774				0.577	0		0.408
				-0.93					0		0.258	0.258	0.516			-0.577			0.982				-2.04	0								0.258				-0.387	0		0
				0.752					0.577		0	0.288	0			0			0.816				0.752	0								0.129				0.288	0.129		-0.408
				0.408					-0.182		0.182	-0.695	0			0.129			0.288				-0.577	0								0.903				0.532	0		-0.465
				-0.288					-0.387		0.288	0.645	-0.865			0.258			0					0								1.271				-0.465	0		-0.288
				0.408					-0.129		0	-0.288	0.288			0			0					0								0.752				-0.532	0		0.288
				0.182					-0.288		-0.408	-0.129	-0.465			0.365			0					0								0.288				0.774	-0.129		-0.288
				0.387					-0.129		0	0	-0.365			0.532			0					0								0.032				0.258	0.129
				0.288					0		0.182	0.465	0.695			0.752			-0.408					0								-0.129				-0.288	0.129
				0					0.577		0	0.816	0.982			-0.365			0.774					0								1.154				-0.258	-0.182
				-0.516					0		0	-0.577	1.168			0			-0.129					0.06								-2.368				-0.645	0.129
				-0.129					0.129		0.516	0.129	0.93			-0.129			-0.129					0								0.826				0.577	0.129
									0.695		0	-0.288	-0.408			0.408			0					0								0.408				-0.129	0
									0		0	0.465	0.288			0.182			0.645					-0.06								0.465				0.288	0.182
									0		0.73	0.258	1.11			0.387			0.645					0								0.532				0.387	0
									0.387		0.129	0.258	0.547			0.129			-0.129					0								0.752				-0.288	0
									0		0.129	-0.465	-0.288			0.288			0					0.085								0.189				-0.903	-0.258
											0.645	0.129	-0.129			1.471			-0.288					0.06								0.516					0.129
											0.258	0.129	-0.826			0.129			0.465					0								0.516					0.129
											0.93	0.387	-0.288			0			0.645					-0.18													-0.129
											0.182	-0.182	0.93			0.182			0.182					0.19													0.258
											0	-0.258	1.442			0								0													-0.258
											0	0.258	-0.288			0								0													0.182
											-0.182	-0.258	-0.365			0.288								0													-0.288
											0	-0.387	1.575			0.645								-0.06													0.129
											-0.387	0	0.93			0.408								0													0.129
											-0.903	0.387	0.695			0.161								0													0
											-0.129	0.288	0.129			0								0													0
											-0.774	0.129	-0.645			-2.147								0.12													0
											-0.516	0				0.29								0													0
											0	0.658				-0.408								0.06													-0.288
												-0.532				-0.288								0													0.258
												-0.182				0.387								0													0
												-0.577				-0.408								0													0
												0.258				0.645								0.12													0
												-0.408				0.129								0													0
												-0.387				0.645								0													0
												-0.577				-0.658								0													0
												-0.465				0.387								-0.085													-0.182
												0.217				1.389								0													0.182
												-0.645				0.658								0													0.129
												0.288				-0.577																					-0.288
												-0.408				0.547																					0.288
												1.064				0.129																					-0.182
												-0.129				-0.695																					0.129
												0				0.826																					-0.182
												0.129				0.288																					0.182
												0				0.939																					0
												0.129				0.547																					0.182
												0.785				0.182																					-0.258
												-0.816				0.288																					0.182
												-0.288				0.408																					-0.182
																0.903																					0.129
																-0.73																					-0.129
																-2.253																					0
																-0.465																					-0.129
																1.559																					0.182
																0.918																					-0.129
																4.178																					-0.129
																-3.621																					0.288
																1.425																					0
																0.182																					0
																0.168																					0
																																					-0.182
																																					0.288
																																					-0.129
																																					-0.182
																																					0.129
																																					0.129
																																					-0.182
																																					-0.182
																																					0.129
																																					-0.288
																																					0.73
Mean:	-0.0143093	0.100857	0.0247347	0.0657909	0.0781667	0.149145	0.187411	0.305662	0.195466	0.0234756	0.0617752	0.0225894	0.0679134	0.0488333	0.168857	0.0677037	0.0639263	0.22681	0.114487	0.0173382			0.0659612	0.00366906	-0.0757097	0.0876296	-0.0131	-0.0115652	0.149139	-0.142289	-0.0181818	0.152729	0.0633803	-0.0179184	-0.021	-0.00322609	0.00473256	0.0239429	0.0368381	0.009	0.00348148	0.0425714
Conversion in µm/s	-0.00476976	0.033619	0.0082449	0.0219303	0.0260556	0.0497151	0.0624702	0.101887	0.0651552	0.0078252	0.0205917	0.0075298	0.0226378	0.0162778	0.0562857	0.0225679	0.0213088	0.0756032	0.0381625	0.00577941			0.0219871	0.00122302	-0.0252366	0.0292099	-0.00436667	-0.00385507	0.049713	-0.0474298	-0.00606061	0.0509096	0.0211268	-0.00597279	-0.007	-0.00107536	0.00157752	0.00798095	0.0122794	0.003	0.00116049	0.0141905
