# Supplementary material for: Slik sculpts the plasma membrane into cytonemes to control cell-cell communication
Source: EMBO J. 2025 Mar 6;44(8):2186–210. doi: 10.1038/s44318-025-00401-8 (PMC12000455; doi:10.1038/s44318-025-00401-8)
Supplement: Supplementary file 8 — Source data Fig. 4 [file 44318_2025_401_MOESM8_ESM.zip › Fig4/Fig4J_quantif.xlsx]

## Sheet: Feuil1
Graph left	Slik-CCD-GFP spikes length		Graph right	GFP	Slik-GFP	Slik-CCD-GFP	Slik-CCD-GFP spikes
	1298.26			171.787	244.096	77.515	139.72
	896.362			168.009	124.969	127.162	132.66
	912.883			173.017	183.564	103.068	121.732
	1065.7			127.764	127.84	119.684	165.792
	1194.75			207.134	107.487	75.504	132.26
	750.559			146.103	170.253	104.228	154.081
	686.197			236.011	110.14	135.877	213.236
	1586.2			206.013	122.017	178.25	140.995
	699.834			190.693	155.15	150.402	132.755
	952.063			246.014	128.922	132.457	142.732
	736.836			143.502	155.029	142.552	143.182
	1113.34			242.023	184.245	125.938	128.402
	1027.46			183.474	124.453	153.464	109.843
	617.676			160.918	153.018	173.467	158.528
	746.599			194.804	166.395	120.923	116.67
	1099.3			141.82	165.112	153.94	100.316
	397.095			158.471	136.926	150.018	161.068
	1594.34			133.154	108.22	108.521	246.754
	1082.44			190.166	321.612	182.619	166.578
	1049.57			245.866	144.267	200.102	215.566
	671.506			285.688	147.727	132.308	180.107
	526.884			181.102	222.974	179.834	125.457
	632.051			200.076	183.667	197.296	154.164
	625.448			156.558	121.173	187.912	169.468
	1124.64			218.782	116.656	181.986	116.668
	706.75			215.544	163.624	248.917	124.42
	809.897			253.752	160.066	183.317	107.309
	1506.34			222.629	138.909	128.524	163.017
	634.871			227.272	102.569	168.893	152.287
	788.898			146.163	219.467	109.222	179.108
	534.956			145.002	104.767	107.566	144.481
	1081.86			153.854	156.709	172.41	177.742
	1341.85			169.499	300.201	133.469	97.161
	1335.81			182.485	173.091	197.682	142.319
	812.079			227.272	134.597	90.762	192.674
	798.041			272.28	215.807	136.629	224.229
	1339.35			206.416	136.002	155.634	196.53
	1164.4			211.267	202.466	166.756	187.58
	739.352			130.091	187.499	119.975	98.017
	611.388			235.673	280.054	125.925	146.586
	360.102			244.779	243.211	142.669	199.026
	818.411			152.06	192.359	216.531	137.526
	759.142			223.837	194.77	143.542	197.321
	944.494			141.408	108.166	167.89	172.184
	1342.02			171.232	167.266	163.729	160.796
	1312.79			153.551	222.052	207.335	172.468
	1388.93			154.34	201.896	159.043	183.017
	1233.21			181.818	215.331	134.502	212.98
	1017.82			140.533	158.289	137.688	166.977
	624.018			167.374	168.69	178.25	182.452
	759.723			168.73	228.875	204.216	125.227
	1343.44			164.443	205.903	322.118	168.126
	837.113			198.61	204.662	166.937	211.994
				204.053	205.379	191.967	193.77
				186.027	162.865	169.709	165.923
				120.271	199.717	140.031	185.367
				210.355	125.121	146.573	210.302
				211.427	194.347	173.07	191.86
				161.92	181.948	171.734	171.266
				104.905	166.652	296.5	165.193
				162.711	133.129	212.601	169.712
				187.208	120.742	191.636	145.802
				212.191	118.239	192.004	150.86
				215.544	146.163	215.774	138.243
				153.316	164.12	215.774	206.27
				128.352	172.745	219.57	193.374
				120.48	162.708	198.033	155.673
				121.311	169.952	242.081	191.383
				190.166	160.54	172.034	206.621
				165.027	232.627	237.368	171.982
				240.032	202.68	168.228	253.928
				230.931	173.633	219.988	190.166
				158.753	142.072	228.978	174.878
				173.017	173.882	181.529	177.349
				191.336	152.56	250.709	159.384
				198.719	114.889	242.198	239.345
				197.874	133.361	195.467	157.727
				269.401	187.707	166.937	180.685
				206.378	211.002	251.215	140.372
				168.457	187.323	248.075	175.912
				125.805	192.236	179.652
				158.753	183.171	198.443
				150.969	111.314	142.895
				161.264	214.377	245.244
				119.527	260.187	154.342
				135.377	111.698	221.121
				132.629	249.764	272.702
				151.853	158.464	174.715
				142.134	300.627	423.389
				153.316	204.712	141.822
				146.361	240.348	301.655
				94.494	223.361	287.509
				94.965	238.958	264.238
				170.679	237.023	230.032
				142.134	196.282	169.217
				141.12	257.365	227.252
				104.905	287.109	193.287
				150.673	182.506	192.848
				122.569	113.745	176.679
				93.783	90.29	361.753
				126.071	140.533	125.722
				159.813	153.551	114.179
				124.023	137.804	113.417
				151.67	120.891	138.978
				147.982	241.943	138.253
				162.711	142.385	125.561
				157.907	264.713	144.592
				144.625	197.098	120.128
				161.61	136.14	140.249
				222.262	144.267	209.471
				128.959	182.089	136.986
				203.217	169.952	96.943
				93.552	166.395	124.074
				138.922	144.221	140.685
				170.421	186.081	110.32
				172.435	223.28	148.87
				121.104	141.408	140.07
				120.457	113.033	136.874
				167.777	129.484	148.828
				140.475	97.442	98.937
				121.93	285.464	116.692
				148.87	197.834	111.131
				124.018	157.856	136.45
				127.129	249.756	160.802
				106.594	127.69	134.304
				133.384	174.467	163.019
				153.825	154.439	146.382
				147.907	149.401	169.507
				233.98	130.587	151.348
				100.115	157.964	162.368
				236.235	182.485	103.311
				137.99	121.112	158.035
				124.018	97.024	113.448
				132.376	112.253	95.937
				164.009	123.177	105.357
				245.184	147.541	110.04
				132.376	133.577	116.93
				138.958	111.428	123.333
				218.003	196.916	126.48
				144.239	249.284	140.621
				173.468	193.222	116.93
				186.132	149.158	127.623
				162.917	84.664	171.304
				220.244	129.959	146.63
				163.156	148.041	153.631
				182.895	175.411	138.97
				203.087	168.542	159.579
				192.518	272.586	356.931
				198.443	136.604	213.378
				200.188	146.457	158.235
				249.07	160.293	205.483
				162.608	228.419	186.448
				238.444	183.622	155.84
				217.535	184.624	195.006
				181.023	243.215	157.151
				148.821	210.215	202.951
				266.918	275.122	137.059
				247.248	127.234	182.745
				193.25	123.038	202.234
				219.281	229.327	171.908
				231.958	215.964	111.718
				241.585	198.438	153.854
				221.197	211.77	133.321
				252.561	168.639	160.424
				233.498	292.84	112.351
				232.437	224.993	145.063
				271.535	92.604	138.141
				300.216	107.678	169.259
				222.375	100.967	140.879
				277.325	128.793	201.18
				239.176	141.191	151.422
				228.298	116.767	159.043
				285.457	134.952	153.464
				299.58	120.205	120.764
				218.918	147.499	205.038
				175.033	121.619	167.69
				161.388	166.395	203.153
				211.669	197.505	94.272
				164.851	216.128	144.635
				212.734	114.209	164.769
				240.648	165.497	214.855
				211.802	249.284	137.424
				267.658	185.754	126.669
				271.535	146.495	202.324
				257.106	224.122	157.422
				172.881	132.095	362.819
				210.598	163.711	139.878
				214.053	173.065	161.649
				201.345	164.386	149.502
				174.419	136.493	206.378
				193.024	183.622	167.043
				132.292	141.886	188.1
				125.696	119.166	154.26
				137.804	204.545	160.709
				142.998	188.777	128.526
				160.232	203.398	353.09
				128.683	196.255	137.098
				214.974	110.93	148.997
				194.806	94.127	158.471
				165.571	147.499	177.601
				166.035	155.302	146.103
				156.102	140.053	152.536
				181.948	162.504	156.076
				195.507	264.087	174.302
				201.853	250.395	142.134
				233.601	176.499	181.086
					295.813	223.27
					207.597	252.81
					195.326	250.409
					142.789	190.224
					165.365	212.73
					241.613	263.654
					120.705	194.403
					150.881	130.39
					168.672	153.029
					211.525	132.302
					161.516	152.413
					173.633	137.606
					163.184	191.809
					231.51	140.237
					175.754	189.703
					239.682	174.878
					215.355	251.59
					160.676	199.227
					207.175	192.789
					124.321	162.578
					180.581	192.789
					132.168	104.905
					147.685	133.012
					181.63	159.813
					166.846	244.089
					147.351	181.966
					99.439	165.449
						151.348
						175.467
