# Supplementary material for: Slik sculpts the plasma membrane into cytonemes to control cell-cell communication
Source: EMBO J. 2025 Mar 6;44(8):2186–210. doi: 10.1038/s44318-025-00401-8 (PMC12000455; doi:10.1038/s44318-025-00401-8)
Supplement: Supplementary file 9 — Source data Fig. 5 [file 44318_2025_401_MOESM9_ESM.zip]

Archive with 2 entries (2 files):
- Fig5/Fig5C_quantif.xlsx
- Fig5/Fig5F_quantif.xlsx
