# Supplementary material for: Slik sculpts the plasma membrane into cytonemes to control cell-cell communication
Source: EMBO J. 2025 Mar 6;44(8):2186–210. doi: 10.1038/s44318-025-00401-8 (PMC12000455; doi:10.1038/s44318-025-00401-8)
Supplement: Supplementary file 9 — Source data Fig. 5 [file 44318_2025_401_MOESM9_ESM.zip › Fig5/Fig5C_quantif.xlsx]

## Sheet: Feuil1
ml	mAU
0	3.31781
0.001	4.01141
0.002	4.79674
0.003	5.69012
0.004	6.69562
0.005	7.79992
0.007	8.97984
0.008	10.2172
0.009	11.4837
0.01	12.7646
0.011	14.077
0.012	15.4266
0.013	16.8113
0.014	18.2359
0.015	19.6911
0.016	21.1562
0.017	22.6212
0.018	24.0793
0.019	25.5117
0.021	26.9178
0.022	28.3394
0.023	29.7883
0.024	31.2302
0.025	32.6561
0.026	34.0603
0.027	35.4261
0.028	36.734
0.029	37.9659
0.03	39.121
0.031	40.1926
0.032	41.1873
0.033	42.1035
0.035	42.9429
0.036	43.7141
0.037	44.4216
0.038	45.0709
0.039	45.6891
0.04	46.3372
0.041	47.0934
0.042	47.9763
0.043	49.0628
0.044	50.3764
0.045	51.6881
0.046	52.9086
0.047	54.0243
0.049	55.0275
0.05	55.9281
0.051	56.7371
0.052	57.4583
0.053	58.0868
0.054	58.6149
0.055	59.0431
0.056	59.3362
0.057	59.4812
0.058	59.4999
0.059	59.4169
0.06	59.2152
0.062	58.8695
0.063	58.366
0.064	57.7156
0.065	56.9438
0.066	56.0836
0.067	55.1621
0.068	54.1917
0.069	53.1823
0.07	52.1262
0.071	51.029
0.072	49.8835
0.073	48.7543
0.074	47.6034
0.076	46.422
0.077	45.2241
0.078	44.0137
0.079	42.7886
0.08	41.5508
0.081	40.3035
0.082	39.0513
0.083	37.7998
0.084	36.5642
0.085	35.358
0.086	34.2013
0.087	33.1052
0.088	32.0815
0.09	31.129
0.091	30.2481
0.092	29.4347
0.093	28.6887
0.094	28.0076
0.095	27.3871
0.096	26.8215
0.097	26.2846
0.098	25.7208
0.099	25.045
0.1	24.2339
0.101	23.2291
0.102	21.9924
0.104	20.7186
0.105	19.5147
0.106	18.3982
0.107	17.375
0.108	16.4414
0.109	15.5822
0.11	14.7864
0.111	14.048
0.112	13.3564
0.113	12.7045
0.114	12.0865
0.115	11.5044
0.116	10.9618
0.118	10.4533
0.119	9.98305
0.12	9.55408
0.121	9.16949
0.122	8.82686
0.123	8.52269
0.124	8.25321
0.125	8.01356
0.126	7.80321
0.127	7.62322
0.128	7.46289
0.129	7.29436
0.13	7.12138
0.132	6.94558
0.133	6.77238
0.134	6.60859
0.135	6.45789
0.136	6.32478
0.137	6.21034
0.138	6.10907
0.139	6.01993
0.14	5.93958
0.141	5.86765
0.142	5.80402
0.143	5.74694
0.144	5.69626
0.146	5.65224
0.147	5.61475
0.148	5.58312
0.149	5.55706
0.15	5.53686
0.151	5.52274
0.152	5.51423
0.153	5.5102
0.154	5.51002
0.155	5.51408
0.156	5.52211
0.157	5.56796
0.158	5.65985
0.16	5.68952
0.161	5.72492
0.162	5.7777
0.163	5.83444
0.164	5.87123
0.165	5.89278
0.166	5.91515
0.167	5.93671
0.168	5.95915
0.169	5.98712
0.17	6.01848
0.171	6.03948
0.172	6.05691
0.174	6.07496
0.175	6.09063
0.176	6.10476
0.177	6.11655
0.178	6.12683
0.179	6.13588
0.18	6.14623
0.181	6.15857
0.182	6.16998
0.183	6.1874
0.184	6.19625
0.185	6.20396
0.187	6.21232
0.188	6.22056
0.189	6.22793
0.19	6.23485
0.191	6.24246
0.192	6.25057
0.193	6.25818
0.194	6.26424
0.195	6.26778
0.196	6.27069
0.197	6.27485
0.198	6.27698
0.199	6.27897
0.201	6.28544
0.202	6.28625
0.203	6.28552
0.204	6.28291
0.205	6.27926
0.206	6.27569
0.207	6.27145
0.208	6.26645
0.209	6.26108
0.21	6.25428
0.211	6.24675
0.212	6.23821
0.213	6.22934
0.215	6.21646
0.216	6.16765
0.217	6.07088
0.218	6.05718
0.219	6.02071
0.22	5.96442
0.221	5.90885
0.222	5.88674
0.223	5.8648
0.224	5.84176
0.225	5.81768
0.226	5.78606
0.227	5.74648
0.229	5.7123
0.23	5.67898
0.231	5.64359
0.232	5.60725
0.233	5.57069
0.234	5.53656
0.235	5.50017
0.236	5.4588
0.237	5.40976
0.238	5.35671
0.239	5.29905
0.24	5.24154
0.241	5.18607
0.243	5.12771
0.244	5.06597
0.245	5.00224
0.246	4.93698
0.247	4.86812
0.248	4.79447
0.249	4.71808
0.25	4.64104
0.251	4.56384
0.252	4.48469
0.253	4.40238
0.254	4.31878
0.255	4.23363
0.257	4.1411
0.258	4.05348
0.259	3.96489
0.26	3.87504
0.261	3.78356
0.262	3.69074
0.263	3.59641
0.264	3.50009
0.265	3.40334
0.266	3.30489
0.267	3.20565
0.268	3.10496
0.269	3.00335
0.271	2.9005
0.272	2.79687
0.273	2.69166
0.274	2.58569
0.275	2.48091
0.276	2.37693
0.277	2.27213
0.278	2.16667
0.279	2.06109
0.28	1.95607
0.281	1.85198
0.282	1.74929
0.283	1.6479
0.285	1.54842
0.286	1.45072
0.287	1.35835
0.288	1.26974
0.289	1.17788
0.29	1.08241
0.291	0.988742
0.292	0.897921
0.293	0.809609
0.294	0.722937
0.295	0.636569
0.296	0.551454
0.297	0.467831
0.299	0.386319
0.3	0.306591
0.301	0.228816
0.302	0.152742
0.303	0.0793305
0.304	0.00746448
0.305	-0.064547
0.306	-0.134824
0.307	-0.204765
0.308	-0.273205
0.309	-0.340436
0.31	-0.407079
0.312	-0.473396
0.313	-0.53981
0.314	-0.606012
0.315	-0.670627
0.316	-0.73423
0.317	-0.798257
0.318	-0.861646
0.319	-0.923682
0.32	-0.98553
0.321	-1.04678
0.322	-1.10726
0.323	-1.16752
0.324	-1.22703
0.326	-1.28576
0.327	-1.34367
0.328	-1.40094
0.329	-1.4568
0.33	-1.51164
0.331	-1.5663
0.332	-1.62003
0.333	-1.67248
0.334	-1.72342
0.335	-1.77316
0.336	-1.82258
0.337	-1.87144
0.338	-1.91991
0.34	-1.96631
0.341	-2.00958
0.342	-2.05256
0.343	-2.09828
0.344	-2.14249
0.345	-2.18613
0.346	-2.22775
0.347	-2.26983
0.348	-2.31195
0.349	-2.35384
0.35	-2.39493
0.351	-2.4355
0.352	-2.47471
0.354	-2.51281
0.355	-2.55074
0.356	-2.58982
0.357	-2.62895
0.358	-2.66753
0.359	-2.70559
0.36	-2.7428
0.361	-2.77911
0.362	-2.81478
0.363	-2.85052
0.364	-2.88631
0.365	-2.92204
0.366	-2.95698
0.368	-2.99062
0.369	-3.02398
0.37	-3.0571
0.371	-3.09025
0.372	-3.12268
0.373	-3.15401
0.374	-3.18533
0.375	-3.21609
0.376	-3.24657
0.377	-3.27702
0.378	-3.30709
0.379	-3.33682
0.38	-3.36632
0.382	-3.39464
0.383	-3.42203
0.384	-3.45017
0.385	-3.47873
0.386	-3.50656
0.387	-3.53418
0.388	-3.56083
0.389	-3.58688
0.39	-3.61296
0.391	-3.63891
0.392	-3.66394
0.393	-3.6884
0.394	-3.7111
0.396	-3.73467
0.397	-3.75781
0.398	-3.78082
0.399	-3.80315
0.4	-3.82572
0.401	-3.84785
0.402	-3.86932
0.403	-3.89012
0.404	-3.91051
0.405	-3.93065
0.406	-3.94992
0.407	-3.96955
0.408	-3.98923
0.41	-4.00882
0.411	-4.02756
0.412	-4.04591
0.413	-4.064
0.414	-4.08245
0.415	-4.10121
0.416	-4.11918
0.417	-4.1362
0.418	-4.15328
0.419	-4.17071
0.42	-4.1876
0.421	-4.20448
0.422	-4.22168
0.424	-4.23877
0.425	-4.25506
0.426	-4.27135
0.427	-4.28802
0.428	-4.30482
0.429	-4.32105
0.43	-4.33724
0.431	-4.35318
0.432	-4.36923
0.433	-4.38478
0.434	-4.39983
0.435	-4.41469
0.437	-4.43065
0.438	-4.44703
0.439	-4.46156
0.44	-4.4761
0.441	-4.49066
0.442	-4.50437
0.443	-4.51842
0.444	-4.53186
0.445	-4.54505
0.446	-4.55794
0.447	-4.56961
0.448	-4.58073
0.449	-4.59304
0.451	-4.6059
0.452	-4.61869
0.453	-4.63124
0.454	-4.64363
0.455	-4.65556
0.456	-4.6679
0.457	-4.67922
0.458	-4.69055
0.459	-4.70215
0.46	-4.71373
0.461	-4.72492
0.462	-4.73607
0.463	-4.74692
0.465	-4.75691
0.466	-4.76727
0.467	-4.77786
0.468	-4.78799
0.469	-4.79774
0.47	-4.80717
0.471	-4.81782
0.472	-4.82904
0.473	-4.83993
0.474	-4.84968
0.475	-4.85937
0.476	-4.86894
0.477	-4.87866
0.479	-4.88807
0.48	-4.89768
0.481	-4.90739
0.482	-4.91648
0.483	-4.92573
0.484	-4.93503
0.485	-4.94399
0.486	-4.95303
0.487	-4.96127
0.488	-4.9694
0.489	-4.97801
0.49	-4.98636
0.491	-4.99414
0.493	-5.00141
0.494	-5.00955
0.495	-5.0174
0.496	-5.02468
0.497	-5.03255
0.498	-5.04018
0.499	-5.04798
0.5	-5.05543
0.501	-5.06207
0.502	-5.06917
0.503	-5.07634
0.504	-5.08298
0.505	-5.09024
0.507	-5.09776
0.508	-5.10338
0.509	-5.11045
0.51	-5.11657
0.511	-5.12288
0.512	-5.12993
0.513	-5.13552
0.514	-5.14169
0.515	-5.14802
0.516	-5.15418
0.517	-5.15993
0.518	-5.16605
0.519	-5.1727
0.521	-5.17885
0.522	-5.1846
0.523	-5.19051
0.524	-5.19666
0.525	-5.20243
0.526	-5.20744
0.527	-5.21327
0.528	-5.21937
0.529	-5.22523
0.53	-5.23069
0.531	-5.2362
0.532	-5.24111
0.533	-5.24621
0.535	-5.25209
0.536	-5.25743
0.537	-5.2628
0.538	-5.26757
0.539	-5.27216
0.54	-5.27684
0.541	-5.28178
0.542	-5.28712
0.543	-5.29238
0.544	-5.29765
0.545	-5.30262
0.546	-5.30832
0.548	-5.31389
0.549	-5.31888
0.55	-5.32379
0.551	-5.32889
0.552	-5.3334
0.553	-5.33779
0.554	-5.34225
0.555	-5.34616
0.556	-5.35114
0.557	-5.356
0.558	-5.36067
0.559	-5.36516
0.56	-5.36901
0.562	-5.37321
0.563	-5.37841
0.564	-5.38249
0.565	-5.38727
0.566	-5.39185
0.567	-5.39572
0.568	-5.40103
0.569	-5.40514
0.57	-5.40842
0.571	-5.41225
0.572	-5.41602
0.573	-5.41983
0.574	-5.42333
0.576	-5.42676
0.577	-5.43041
0.578	-5.43413
0.579	-5.43776
0.58	-5.44178
0.581	-5.44586
0.582	-5.44934
0.583	-5.45274
0.584	-5.45626
0.585	-5.45982
0.586	-5.46339
0.587	-5.46755
0.588	-5.47158
0.59	-5.47479
0.591	-5.47803
0.592	-5.48164
0.593	-5.4855
0.594	-5.48984
0.595	-5.49389
0.596	-5.49764
0.597	-5.50137
0.598	-5.50455
0.599	-5.50787
0.6	-5.5113
0.601	-5.51417
0.602	-5.51708
0.604	-5.51982
0.605	-5.52294
0.606	-5.52617
0.607	-5.52925
0.608	-5.53198
0.609	-5.53469
0.61	-5.53811
0.611	-5.54031
0.612	-5.54334
0.613	-5.54648
0.614	-5.54893
0.615	-5.55178
0.616	-5.55378
0.618	-5.55549
0.619	-5.55762
0.62	-5.56027
0.621	-5.5629
0.622	-5.56557
0.623	-5.56766
0.624	-5.57035
0.625	-5.57294
0.626	-5.5753
0.627	-5.57833
0.628	-5.58043
0.629	-5.58318
0.63	-5.58604
0.632	-5.58871
0.633	-5.59203
0.634	-5.59516
0.635	-5.59743
0.636	-5.59954
0.637	-5.60202
0.638	-5.60457
0.639	-5.60717
0.64	-5.61003
0.641	-5.61298
0.642	-5.61522
0.643	-5.61713
0.644	-5.61944
0.646	-5.62169
0.647	-5.62392
0.648	-5.62606
0.649	-5.628
0.65	-5.62989
0.651	-5.63149
0.652	-5.63338
0.653	-5.63578
0.654	-5.63779
0.655	-5.63998
0.656	-5.64242
0.657	-5.64478
0.658	-5.64731
0.66	-5.6493
0.661	-5.65097
0.662	-5.65299
0.663	-5.65521
0.664	-5.65728
0.665	-5.65939
0.666	-5.66211
0.667	-5.66383
0.668	-5.66523
0.669	-5.66798
0.67	-5.6703
0.671	-5.67235
0.673	-5.67518
0.674	-5.6771
0.675	-5.67887
0.676	-5.68026
0.677	-5.68224
0.678	-5.6845
0.679	-5.68647
0.68	-5.68898
0.681	-5.69134
0.682	-5.69351
0.683	-5.69603
0.684	-5.69846
0.685	-5.70101
0.687	-5.70348
0.688	-5.70513
0.689	-5.70648
0.69	-5.70804
0.691	-5.70997
0.692	-5.71169
0.693	-5.71322
0.694	-5.71487
0.695	-5.71651
0.696	-5.71809
0.697	-5.72
0.698	-5.72216
0.699	-5.72436
0.701	-5.72657
0.702	-5.72867
0.703	-5.7303
0.704	-5.73189
0.705	-5.7342
0.706	-5.73682
0.707	-5.73952
0.708	-5.7413
0.709	-5.74327
0.71	-5.74458
0.711	-5.74623
0.712	-5.74861
0.713	-5.7504
0.715	-5.75208
0.716	-5.75406
0.717	-5.75621
0.718	-5.75826
0.719	-5.76006
0.72	-5.76162
0.721	-5.76311
0.722	-5.76565
0.723	-5.76793
0.724	-5.76957
0.725	-5.77129
0.726	-5.77314
0.727	-5.77481
0.729	-5.77649
0.73	-5.77816
0.731	-5.7801
0.732	-5.78188
0.733	-5.78347
0.734	-5.78531
0.735	-5.78683
0.736	-5.78857
0.737	-5.79015
0.738	-5.79204
0.739	-5.79308
0.74	-5.79485
0.741	-5.79633
0.743	-5.79783
0.744	-5.80013
0.745	-5.80264
0.746	-5.80489
0.747	-5.8064
0.748	-5.8082
0.749	-5.81004
0.75	-5.81191
0.751	-5.81346
0.752	-5.81461
0.753	-5.8158
0.754	-5.8177
0.755	-5.8192
0.757	-5.82005
0.758	-5.82196
0.759	-5.82356
0.76	-5.82495
0.761	-5.82618
0.762	-5.82738
0.763	-5.82855
0.764	-5.83043
0.765	-5.83237
0.766	-5.83364
0.767	-5.83453
0.768	-5.8355
0.769	-5.83663
0.771	-5.83763
0.772	-5.83864
0.773	-5.83985
0.774	-5.84119
0.775	-5.84313
0.776	-5.84459
0.777	-5.84509
0.778	-5.84638
0.779	-5.84806
0.78	-5.84972
0.781	-5.85166
0.782	-5.85288
0.783	-5.85426
0.785	-5.85544
0.786	-5.8567
0.787	-5.85821
0.788	-5.8599
0.789	-5.86124
0.79	-5.8621
0.791	-5.86286
0.792	-5.86364
0.793	-5.86428
0.794	-5.86591
0.795	-5.86621
0.796	-5.86676
0.798	-5.86747
0.799	-5.86819
0.8	-5.86893
0.801	-5.86975
0.802	-5.87111
0.803	-5.87166
0.804	-5.87305
0.805	-5.87379
0.806	-5.87536
0.807	-5.87793
0.808	-5.87885
0.809	-5.87934
0.81	-5.88094
0.812	-5.88314
0.813	-5.88437
0.814	-5.88597
0.815	-5.8873
0.816	-5.88839
0.817	-5.88958
0.818	-5.89107
0.819	-5.89177
0.82	-5.89254
0.821	-5.89368
0.822	-5.89494
0.823	-5.89621
0.824	-5.89746
0.826	-5.89911
0.827	-5.90004
0.828	-5.90113
0.829	-5.90189
0.83	-5.90245
0.831	-5.90394
0.832	-5.90573
0.833	-5.90668
0.834	-5.9072
0.835	-5.90736
0.836	-5.90765
0.837	-5.90878
0.838	-5.91014
0.84	-5.91139
0.841	-5.91191
0.842	-5.91212
0.843	-5.91238
0.844	-5.91331
0.845	-5.91466
0.846	-5.91659
0.847	-5.91823
0.848	-5.9196
0.849	-5.92056
0.85	-5.92132
0.851	-5.9226
0.852	-5.92397
0.854	-5.92519
0.855	-5.92632
0.856	-5.92771
0.857	-5.92957
0.858	-5.93129
0.859	-5.9319
0.86	-5.93318
0.861	-5.93368
0.862	-5.93406
0.863	-5.9359
0.864	-5.93738
0.865	-5.93785
0.866	-5.93856
0.868	-5.93947
0.869	-5.93988
0.87	-5.94003
0.871	-5.94093
0.872	-5.94148
0.873	-5.94266
0.874	-5.94383
0.875	-5.94522
0.876	-5.94639
0.877	-5.94655
0.878	-5.94761
0.879	-5.94906
0.88	-5.94965
0.882	-5.95041
0.883	-5.95143
0.884	-5.95246
0.885	-5.95299
0.886	-5.95319
0.887	-5.95401
0.888	-5.95505
0.889	-5.95604
0.89	-5.95696
0.891	-5.95753
0.892	-5.95803
0.893	-5.95868
0.894	-5.95967
0.896	-5.96086
0.897	-5.96185
0.898	-5.96289
0.899	-5.96379
0.9	-5.96455
0.901	-5.9651
0.902	-5.96579
0.903	-5.96654
0.904	-5.96741
0.905	-5.96872
0.906	-5.96999
0.907	-5.97089
0.908	-5.97156
0.91	-5.97243
0.911	-5.973
0.912	-5.97361
0.913	-5.9743
0.914	-5.97508
0.915	-5.97573
0.916	-5.97652
0.917	-5.97729
0.918	-5.97744
0.919	-5.97764
0.92	-5.97786
0.921	-5.97818
0.923	-5.97856
0.924	-5.97938
0.925	-5.98051
0.926	-5.98135
0.927	-5.98241
0.928	-5.98277
0.929	-5.98341
0.93	-5.98398
0.931	-5.98426
0.932	-5.98543
0.933	-5.98608
0.934	-5.98671
0.935	-5.98778
0.937	-5.9884
0.938	-5.98885
0.939	-5.98987
0.94	-5.99103
0.941	-5.99199
0.942	-5.99272
0.943	-5.9934
0.944	-5.99403
0.945	-5.99515
0.946	-5.99547
0.947	-5.99616
0.948	-5.99665
0.949	-5.99685
0.951	-5.9976
0.952	-5.99832
0.953	-5.99868
0.954	-5.99894
0.955	-5.9992
0.956	-5.9996
0.957	-5.99959
0.958	-5.99968
0.959	-5.99982
0.96	-6.00001
0.961	-6.00036
0.962	-6.00112
0.963	-6.00204
0.965	-6.00274
0.966	-6.00304
0.967	-6.00298
0.968	-6.00356
0.969	-6.00434
0.97	-6.00479
0.971	-6.00493
0.972	-6.0054
0.973	-6.00626
0.974	-6.007
0.975	-6.00765
0.976	-6.00823
0.977	-6.00927
0.979	-6.01024
0.98	-6.01051
0.981	-6.01049
0.982	-6.01065
0.983	-6.01105
0.984	-6.01102
0.985	-6.01155
0.986	-6.01272
0.987	-6.01362
0.988	-6.01431
0.989	-6.01393
0.99	-6.01414
0.991	-6.01461
0.993	-6.01487
0.994	-6.01478
0.995	-6.01442
0.996	-6.01411
0.997	-6.0137
0.998	-6.0134
0.999	-6.0136
1	-6.01409
1.001	-6.01479
1.002	-6.01629
1.003	-6.01679
1.004	-6.01769
1.005	-6.01924
1.007	-6.02073
1.008	-6.02247
1.009	-6.02428
1.01	-6.02675
1.011	-6.02895
1.012	-6.03069
1.013	-6.0327
1.014	-6.03484
1.015	-6.0367
1.016	-6.03888
1.017	-6.04024
1.018	-6.04147
1.019	-6.04225
1.021	-6.04372
1.022	-6.04512
1.023	-6.04694
1.024	-6.0486
1.025	-6.04972
1.026	-6.05088
1.027	-6.05206
1.028	-6.05324
1.029	-6.05441
1.03	-6.05525
1.031	-6.05607
1.032	-6.05733
1.034	-6.0583
1.035	-6.05924
1.036	-6.05927
1.037	-6.05938
1.038	-6.06024
1.039	-6.06131
1.04	-6.0623
1.041	-6.06312
1.042	-6.06358
1.043	-6.06379
1.044	-6.06356
1.045	-6.06389
1.046	-6.06376
1.048	-6.06458
1.049	-6.06515
1.05	-6.06583
1.051	-6.06619
1.052	-6.06654
1.053	-6.06731
1.054	-6.068
1.055	-6.06839
1.056	-6.06878
1.057	-6.06916
1.058	-6.06935
1.059	-6.06955
1.06	-6.06971
1.062	-6.06965
1.063	-6.06922
1.064	-6.06862
1.065	-6.06715
1.066	-6.06603
1.067	-6.06531
1.068	-6.06415
1.069	-6.06235
1.07	-6.06051
1.071	-6.05902
1.072	-6.05775
1.073	-6.05655
1.074	-6.05565
1.076	-6.05451
1.077	-6.0532
1.078	-6.05281
1.079	-6.05119
1.08	-6.04992
1.081	-6.04878
1.082	-6.04825
1.083	-6.04771
1.084	-6.04684
1.085	-6.04596
1.086	-6.04513
1.087	-6.04423
1.088	-6.04369
1.09	-6.04321
1.091	-6.04309
1.092	-6.04289
1.093	-6.04213
1.094	-6.04204
1.095	-6.04221
1.096	-6.04227
1.097	-6.04212
1.098	-6.04176
1.099	-6.04166
1.1	-6.04189
1.101	-6.0421
1.102	-6.04244
1.104	-6.04247
1.105	-6.04235
1.106	-6.04241
1.107	-6.04246
1.108	-6.04255
1.109	-6.04319
1.11	-6.04373
1.111	-6.0442
1.112	-6.04555
1.113	-6.0461
1.114	-6.04711
1.115	-6.04716
1.116	-6.04755
1.118	-6.04818
1.119	-6.04891
1.12	-6.04998
1.121	-6.05083
1.122	-6.05198
1.123	-6.05289
1.124	-6.05243
1.125	-6.0529
1.126	-6.05366
1.127	-6.05461
1.128	-6.05607
1.129	-6.05633
1.13	-6.0564
1.132	-6.05722
1.133	-6.05863
1.134	-6.05848
1.135	-6.05948
1.136	-6.06023
1.137	-6.06088
1.138	-6.06037
1.139	-6.06045
1.14	-6.06123
1.141	-6.06234
1.142	-6.06351
1.143	-6.06418
1.144	-6.06441
1.146	-6.06478
1.147	-6.06476
1.148	-6.06509
1.149	-6.06595
1.15	-6.06633
1.151	-6.0663
1.152	-6.06639
1.153	-6.06663
1.154	-6.06645
1.155	-6.06607
1.156	-6.0659
1.157	-6.06568
1.159	-6.06507
1.16	-6.06525
1.161	-6.06561
1.162	-6.06574
1.163	-6.06578
1.164	-6.06584
1.165	-6.06559
1.166	-6.06467
1.167	-6.0642
1.168	-6.06429
1.169	-6.06342
1.17	-6.06389
1.171	-6.06375
1.173	-6.0631
1.174	-6.06259
1.175	-6.06249
1.176	-6.06149
1.177	-6.06127
1.178	-6.06013
1.179	-6.05996
1.18	-6.05965
1.181	-6.05946
1.182	-6.05861
1.183	-6.0571
1.184	-6.05735
1.185	-6.05653
1.187	-6.0557
1.188	-6.05494
1.189	-6.05462
1.19	-6.05342
1.191	-6.05262
1.192	-6.05157
1.193	-6.05175
1.194	-6.05133
1.195	-6.05059
1.196	-6.04911
1.197	-6.04866
1.198	-6.04801
1.199	-6.0475
1.201	-6.04607
1.202	-6.04573
1.203	-6.04505
1.204	-6.04364
1.205	-6.04281
1.206	-6.04226
1.207	-6.04158
1.208	-6.04088
1.209	-6.04088
1.21	-6.04117
1.211	-6.04081
1.212	-6.04041
1.213	-6.03993
1.215	-6.03876
1.216	-6.03717
1.217	-6.03615
1.218	-6.03546
1.219	-6.0348
1.22	-6.03393
1.221	-6.03319
1.222	-6.0323
1.223	-6.0313
1.224	-6.03093
1.225	-6.02999
1.226	-6.02893
1.227	-6.02842
1.229	-6.02768
1.23	-6.02684
1.231	-6.02668
1.232	-6.02618
1.233	-6.02643
1.234	-6.02638
1.235	-6.02615
1.236	-6.02589
1.237	-6.02587
1.238	-6.02581
1.239	-6.02555
1.24	-6.02537
1.241	-6.02496
1.243	-6.02507
1.244	-6.02509
1.245	-6.02487
1.246	-6.02517
1.247	-6.02593
1.248	-6.02653
1.249	-6.02692
1.25	-6.02626
1.251	-6.02666
1.252	-6.027
1.253	-6.02779
1.254	-6.02826
1.255	-6.02876
1.257	-6.02855
1.258	-6.02944
1.259	-6.03048
1.26	-6.031
1.261	-6.03163
1.262	-6.03183
1.263	-6.03224
1.264	-6.03207
1.265	-6.03227
1.266	-6.03259
1.267	-6.03334
1.268	-6.03413
1.269	-6.03546
1.271	-6.03662
1.272	-6.03744
1.273	-6.0379
1.274	-6.03834
1.275	-6.0393
1.276	-6.04013
1.277	-6.04105
1.278	-6.04193
1.279	-6.04281
1.28	-6.04394
1.281	-6.04489
1.282	-6.04541
1.284	-6.04639
1.285	-6.04724
1.286	-6.04783
1.287	-6.04813
1.288	-6.04825
1.289	-6.04878
1.29	-6.04926
1.291	-6.04991
1.292	-6.05091
1.293	-6.05179
1.294	-6.05237
1.295	-6.05337
1.296	-6.05425
1.298	-6.05443
1.299	-6.05485
1.3	-6.05522
1.301	-6.05518
1.302	-6.05494
1.303	-6.055
1.304	-6.0559
1.305	-6.05712
1.306	-6.05791
1.307	-6.05818
1.308	-6.05844
1.309	-6.05892
1.31	-6.05977
1.312	-6.06116
1.313	-6.06135
1.314	-6.06196
1.315	-6.06255
1.316	-6.06265
1.317	-6.06363
1.318	-6.06433
1.319	-6.06451
1.32	-6.06505
1.321	-6.06556
1.322	-6.06684
1.323	-6.06783
1.324	-6.06769
1.326	-6.06818
1.327	-6.068
1.328	-6.06797
1.329	-6.06823
1.33	-6.06864
1.331	-6.0689
1.332	-6.06909
1.333	-6.06972
1.334	-6.07006
1.335	-6.06961
1.336	-6.06952
1.337	-6.07005
1.338	-6.07017
1.34	-6.07022
1.341	-6.07057
1.342	-6.07206
1.343	-6.07294
1.344	-6.07255
1.345	-6.07307
1.346	-6.07262
1.347	-6.07259
1.348	-6.07308
1.349	-6.0735
1.35	-6.07385
1.351	-6.07471
1.352	-6.07506
1.354	-6.07585
1.355	-6.0765
1.356	-6.07749
1.357	-6.07828
1.358	-6.07826
1.359	-6.07837
1.36	-6.07857
1.361	-6.07867
1.362	-6.07868
1.363	-6.07895
1.364	-6.07959
1.365	-6.07961
1.366	-6.07902
1.368	-6.07899
1.369	-6.07963
1.37	-6.08011
1.371	-6.08035
1.372	-6.08066
1.373	-6.08137
1.374	-6.0819
1.375	-6.08183
1.376	-6.08203
1.377	-6.08164
1.378	-6.08233
1.379	-6.0829
1.38	-6.08346
1.382	-6.08437
1.383	-6.08506
1.384	-6.08593
1.385	-6.08621
1.386	-6.08696
1.387	-6.08744
1.388	-6.0869
1.389	-6.08692
1.39	-6.08748
1.391	-6.08821
1.392	-6.0883
1.393	-6.08817
1.394	-6.08858
1.396	-6.08891
1.397	-6.08889
1.398	-6.08923
1.399	-6.08976
1.4	-6.09055
1.401	-6.0915
1.402	-6.09195
1.403	-6.09159
1.404	-6.09204
1.405	-6.0923
1.406	-6.09187
1.407	-6.09242
1.409	-6.09266
1.41	-6.09236
1.411	-6.09271
1.412	-6.09244
1.413	-6.09281
1.414	-6.09292
1.415	-6.09271
1.416	-6.09237
1.417	-6.09316
1.418	-6.09322
1.419	-6.09281
1.42	-6.09297
1.421	-6.09396
1.423	-6.09403
1.424	-6.0933
1.425	-6.09322
1.426	-6.09325
1.427	-6.09295
1.428	-6.09272
1.429	-6.09288
1.43	-6.093
1.431	-6.09331
1.432	-6.09364
1.433	-6.09351
1.434	-6.0935
1.435	-6.09331
1.437	-6.09342
1.438	-6.09382
1.439	-6.09382
1.44	-6.09341
1.441	-6.09291
1.442	-6.09322
1.443	-6.09374
1.444	-6.09403
1.445	-6.09446
1.446	-6.09492
1.447	-6.09536
1.448	-6.09565
1.449	-6.09585
1.451	-6.0956
1.452	-6.09505
1.453	-6.09491
1.454	-6.09489
1.455	-6.09467
1.456	-6.09421
1.457	-6.09404
1.458	-6.09452
1.459	-6.0948
1.46	-6.09502
1.461	-6.09537
1.462	-6.09518
1.463	-6.09539
1.465	-6.09578
1.466	-6.09566
1.467	-6.09669
1.468	-6.09743
1.469	-6.09777
1.47	-6.09828
1.471	-6.09936
1.472	-6.09911
1.473	-6.09953
1.474	-6.10013
1.475	-6.10058
1.476	-6.10036
1.477	-6.10076
1.479	-6.10094
1.48	-6.10097
1.481	-6.10154
1.482	-6.10132
1.483	-6.10133
1.484	-6.10134
1.485	-6.1019
1.486	-6.10142
1.487	-6.10084
1.488	-6.10172
1.489	-6.10219
1.49	-6.10268
1.491	-6.10233
1.493	-6.10198
1.494	-6.1024
1.495	-6.10285
1.496	-6.1031
1.497	-6.10337
1.498	-6.10407
1.499	-6.10418
1.5	-6.10397
1.501	-6.10428
1.502	-6.10496
1.503	-6.10494
1.504	-6.10474
1.505	-6.10516
1.507	-6.10624
1.508	-6.10643
1.509	-6.10655
1.51	-6.10626
1.511	-6.10632
1.512	-6.10659
1.513	-6.10581
1.514	-6.10568
1.515	-6.1059
1.516	-6.10623
1.517	-6.10644
1.518	-6.10626
1.52	-6.10616
1.521	-6.10609
1.522	-6.10607
1.523	-6.10628
1.524	-6.10633
1.525	-6.10615
1.526	-6.10567
1.527	-6.10526
1.528	-6.10551
1.529	-6.10576
1.53	-6.10586
1.531	-6.10611
1.532	-6.10648
1.534	-6.10705
1.535	-6.10731
1.536	-6.10742
1.537	-6.10749
1.538	-6.10774
1.539	-6.10841
1.54	-6.10851
1.541	-6.10815
1.542	-6.10854
1.543	-6.10778
1.544	-6.10717
1.545	-6.10732
1.546	-6.10779
1.548	-6.10865
1.549	-6.10827
1.55	-6.10858
1.551	-6.10822
1.552	-6.10753
1.553	-6.10703
1.554	-6.10759
1.555	-6.10704
1.556	-6.10614
1.557	-6.10552
1.558	-6.1061
1.559	-6.10636
1.56	-6.10603
1.562	-6.1059
1.563	-6.10576
1.564	-6.10584
1.565	-6.10607
1.566	-6.10559
1.567	-6.10535
1.568	-6.1065
1.569	-6.10583
1.57	-6.10535
1.571	-6.10551
1.572	-6.10566
1.573	-6.10618
1.574	-6.1064
1.576	-6.10631
1.577	-6.10531
1.578	-6.10459
1.579	-6.10473
1.58	-6.10517
1.581	-6.10576
1.582	-6.10574
1.583	-6.10522
1.584	-6.10462
1.585	-6.10423
1.586	-6.10402
1.587	-6.10363
1.588	-6.10323
1.59	-6.10278
1.591	-6.10278
1.592	-6.10304
1.593	-6.1026
1.594	-6.10194
1.595	-6.10167
1.596	-6.10192
1.597	-6.10216
1.598	-6.1025
1.599	-6.1025
1.6	-6.10192
1.601	-6.10132
1.602	-6.10113
1.604	-6.10136
1.605	-6.10156
1.606	-6.10224
1.607	-6.10288
1.608	-6.10281
1.609	-6.10285
1.61	-6.10322
1.611	-6.10349
1.612	-6.10375
1.613	-6.10351
1.614	-6.10331
1.615	-6.10313
1.616	-6.10307
1.618	-6.10327
1.619	-6.10368
1.62	-6.1044
1.621	-6.10456
1.622	-6.10393
1.623	-6.10314
1.624	-6.10365
1.625	-6.10338
1.626	-6.10365
1.627	-6.10364
1.628	-6.10403
1.629	-6.10372
1.63	-6.10382
1.632	-6.10395
1.633	-6.10422
1.634	-6.1045
1.635	-6.10393
1.636	-6.10356
1.637	-6.10317
1.638	-6.10326
1.639	-6.10349
1.64	-6.10361
1.641	-6.103
1.642	-6.10338
1.643	-6.10387
1.645	-6.10418
1.646	-6.10416
1.647	-6.10417
1.648	-6.10404
1.649	-6.10443
1.65	-6.10429
1.651	-6.10383
1.652	-6.10322
1.653	-6.10298
1.654	-6.10337
1.655	-6.10358
1.656	-6.1037
1.657	-6.10383
1.659	-6.10383
1.66	-6.10327
1.661	-6.10224
1.662	-6.10199
1.663	-6.10206
1.664	-6.10211
1.665	-6.10209
1.666	-6.10183
1.667	-6.10184
1.668	-6.10175
1.669	-6.10187
1.67	-6.10201
1.671	-6.1022
1.673	-6.10206
1.674	-6.10132
1.675	-6.10078
1.676	-6.10104
1.677	-6.10175
1.678	-6.10204
1.679	-6.10243
1.68	-6.10249
1.681	-6.10204
1.682	-6.10201
1.683	-6.10216
1.684	-6.10234
1.685	-6.10207
1.687	-6.10228
1.688	-6.10216
1.689	-6.10191
1.69	-6.10169
1.691	-6.10225
1.692	-6.10302
1.693	-6.10267
1.694	-6.10297
1.695	-6.10325
1.696	-6.10427
1.697	-6.10394
1.698	-6.10387
1.699	-6.10448
1.701	-6.10481
1.702	-6.10498
1.703	-6.10525
1.704	-6.10511
1.705	-6.10545
1.706	-6.1056
1.707	-6.10632
1.708	-6.10635
1.709	-6.10624
1.71	-6.10644
1.711	-6.107
1.712	-6.10714
1.713	-6.10713
1.715	-6.10805
1.716	-6.10829
1.717	-6.10784
1.718	-6.10793
1.719	-6.10756
1.72	-6.10786
1.721	-6.10818
1.722	-6.10759
1.723	-6.10786
1.724	-6.10847
1.725	-6.10847
1.726	-6.10811
1.727	-6.10771
1.729	-6.10788
1.73	-6.10822
1.731	-6.10759
1.732	-6.10742
1.733	-6.10722
1.734	-6.10696
1.735	-6.10698
1.736	-6.10707
1.737	-6.10682
1.738	-6.10641
1.739	-6.10608
1.74	-6.10582
1.741	-6.10575
1.743	-6.10595
1.744	-6.10652
1.745	-6.10684
1.746	-6.10647
1.747	-6.10656
1.748	-6.10692
1.749	-6.10684
1.75	-6.10662
1.751	-6.10611
1.752	-6.10565
1.753	-6.10541
1.754	-6.10505
1.755	-6.10454
1.757	-6.10463
1.758	-6.10508
1.759	-6.10528
1.76	-6.10569
1.761	-6.10572
1.762	-6.10532
1.763	-6.10515
1.764	-6.10508
1.765	-6.1047
1.766	-6.10413
1.767	-6.104
1.768	-6.1041
1.77	-6.10406
1.771	-6.10444
1.772	-6.10436
1.773	-6.10397
1.774	-6.10396
1.775	-6.10344
1.776	-6.10294
1.777	-6.10313
1.778	-6.10285
1.779	-6.10223
1.78	-6.10186
1.781	-6.10159
1.782	-6.10205
1.784	-6.10239
1.785	-6.10269
1.786	-6.10309
1.787	-6.10227
1.788	-6.10209
1.789	-6.10225
1.79	-6.10216
1.791	-6.10222
1.792	-6.1022
1.793	-6.10263
1.794	-6.10323
1.795	-6.10383
1.796	-6.10458
1.798	-6.10391
1.799	-6.10336
1.8	-6.10311
1.801	-6.10294
1.802	-6.10259
1.803	-6.10264
1.804	-6.10235
1.805	-6.102
1.806	-6.10206
1.807	-6.10251
1.808	-6.10255
1.809	-6.1028
1.81	-6.10335
1.812	-6.10258
1.813	-6.10243
1.814	-6.10205
1.815	-6.10169
1.816	-6.10174
1.817	-6.10195
1.818	-6.10249
1.819	-6.10271
1.82	-6.10261
1.821	-6.10316
1.822	-6.10333
1.823	-6.1027
1.824	-6.10283
1.826	-6.10292
1.827	-6.10296
1.828	-6.10308
1.829	-6.10321
1.83	-6.10316
1.831	-6.10359
1.832	-6.10324
1.833	-6.10314
1.834	-6.10318
1.835	-6.10369
1.836	-6.10429
1.837	-6.10431
1.838	-6.1043
1.84	-6.10435
1.841	-6.10471
1.842	-6.10537
1.843	-6.10538
1.844	-6.1052
1.845	-6.10525
1.846	-6.10531
1.847	-6.10528
1.848	-6.10519
1.849	-6.10528
1.85	-6.1051
1.851	-6.10461
1.852	-6.10495
1.854	-6.10495
1.855	-6.10517
1.856	-6.10595
1.857	-6.10638
1.858	-6.10652
1.859	-6.10699
1.86	-6.10694
1.861	-6.10726
1.862	-6.10663
1.863	-6.10642
1.864	-6.106
1.865	-6.10606
1.866	-6.10616
1.868	-6.10556
1.869	-6.10599
1.87	-6.10524
1.871	-6.10528
1.872	-6.10516
1.873	-6.10467
1.874	-6.10485
1.875	-6.10471
1.876	-6.10468
1.877	-6.10448
1.878	-6.10449
1.879	-6.10403
1.881	-6.1034
1.882	-6.10414
1.883	-6.10386
1.884	-6.10417
1.885	-6.10479
1.886	-6.10436
1.887	-6.10468
1.888	-6.10455
1.889	-6.10461
1.89	-6.10479
1.891	-6.10472
1.892	-6.1046
1.893	-6.10386
1.895	-6.10395
1.896	-6.10424
1.897	-6.10428
1.898	-6.10441
1.899	-6.10467
1.9	-6.10476
1.901	-6.10459
1.902	-6.10426
1.903	-6.10392
1.904	-6.10311
1.905	-6.10274
1.906	-6.10282
1.907	-6.10282
1.909	-6.10263
1.91	-6.10206
1.911	-6.10152
1.912	-6.10084
1.913	-6.10042
1.914	-6.10046
1.915	-6.10031
1.916	-6.10019
1.917	-6.09997
1.918	-6.09995
1.919	-6.10016
1.92	-6.10053
1.921	-6.10127
1.923	-6.10168
1.924	-6.10214
1.925	-6.10244
1.926	-6.10213
1.927	-6.10202
1.928	-6.10198
1.929	-6.10196
1.93	-6.10151
1.931	-6.1011
1.932	-6.10116
1.933	-6.10117
1.934	-6.10135
1.935	-6.10121
1.937	-6.10112
1.938	-6.10125
1.939	-6.10119
1.94	-6.10132
1.941	-6.10149
1.942	-6.10189
1.943	-6.10279
1.944	-6.10283
1.945	-6.1026
1.946	-6.10283
1.947	-6.10356
1.948	-6.10415
1.949	-6.10394
1.951	-6.10366
1.952	-6.10349
1.953	-6.10333
1.954	-6.10318
1.955	-6.10218
1.956	-6.1024
1.957	-6.10286
1.958	-6.10265
1.959	-6.10363
1.96	-6.1035
1.961	-6.10387
1.962	-6.10364
1.963	-6.10361
1.965	-6.10366
1.966	-6.10368
1.967	-6.10429
1.968	-6.10358
1.969	-6.1034
1.97	-6.10371
1.971	-6.10349
1.972	-6.10394
1.973	-6.1037
1.974	-6.10364
1.975	-6.10296
1.976	-6.10228
1.977	-6.10184
1.979	-6.10196
1.98	-6.10224
1.981	-6.10222
1.982	-6.10229
1.983	-6.10207
1.984	-6.10188
1.985	-6.10223
1.986	-6.10209
1.987	-6.10278
1.988	-6.10286
1.989	-6.10291
1.99	-6.10297
1.991	-6.10306
1.993	-6.10293
1.994	-6.10292
1.995	-6.10264
1.996	-6.10215
1.997	-6.10159
1.998	-6.1014
1.999	-6.10113
2	-6.10064
2.001	-6.10017
2.002	-6.0999
2.003	-6.10013
2.004	-6.10036
2.006	-6.10025
2.007	-6.10028
2.008	-6.10025
2.009	-6.10039
2.01	-6.10062
2.011	-6.10031
2.012	-6.09972
2.013	-6.09943
2.014	-6.09938
2.015	-6.09937
2.016	-6.09933
2.017	-6.09979
2.018	-6.10008
2.02	-6.10032
2.021	-6.1001
2.022	-6.10013
2.023	-6.10064
2.024	-6.10122
2.025	-6.10128
2.026	-6.1023
2.027	-6.10199
2.028	-6.10196
2.029	-6.10192
2.03	-6.10275
2.031	-6.10369
2.032	-6.10394
2.034	-6.1035
2.035	-6.10384
2.036	-6.10406
2.037	-6.1041
2.038	-6.10441
2.039	-6.10445
2.04	-6.10463
2.041	-6.10488
2.042	-6.10469
2.043	-6.10433
2.044	-6.10414
2.045	-6.10416
2.046	-6.10372
2.048	-6.1043
2.049	-6.10392
2.05	-6.1047
2.051	-6.10492
2.052	-6.10421
2.053	-6.10403
2.054	-6.10526
2.055	-6.10567
2.056	-6.1053
2.057	-6.1048
2.058	-6.10432
2.059	-6.10443
2.06	-6.10461
2.062	-6.1046
2.063	-6.10439
2.064	-6.10441
2.065	-6.10477
2.066	-6.10497
2.067	-6.10566
2.068	-6.10633
2.069	-6.10638
2.07	-6.10591
2.071	-6.10544
2.072	-6.10509
2.073	-6.10459
2.074	-6.10493
2.076	-6.1056
2.077	-6.10605
2.078	-6.10602
2.079	-6.10583
2.08	-6.10519
2.081	-6.10485
2.082	-6.10514
2.083	-6.10537
2.084	-6.10522
2.085	-6.10486
2.086	-6.10447
2.087	-6.10443
2.088	-6.10407
2.09	-6.10397
2.091	-6.10417
2.092	-6.10451
2.093	-6.10464
2.094	-6.10453
2.095	-6.10436
2.096	-6.10396
2.097	-6.10384
2.098	-6.10409
2.099	-6.10398
2.1	-6.10383
2.101	-6.10368
2.102	-6.10317
2.104	-6.10294
2.105	-6.1028
2.106	-6.10301
2.107	-6.10316
2.108	-6.10264
2.109	-6.10165
2.11	-6.10137
2.111	-6.10141
2.112	-6.10154
2.113	-6.10165
2.114	-6.10091
2.115	-6.10003
2.116	-6.09973
2.118	-6.09954
2.119	-6.10001
2.12	-6.09972
2.121	-6.10004
2.122	-6.09961
2.123	-6.09856
2.124	-6.09848
2.125	-6.09874
2.126	-6.09882
2.127	-6.09907
2.128	-6.09877
2.129	-6.09786
2.131	-6.09761
2.132	-6.0977
2.133	-6.09741
2.134	-6.0971
2.135	-6.09705
2.136	-6.09744
2.137	-6.09738
2.138	-6.09702
2.139	-6.09718
2.14	-6.09718
2.141	-6.09752
2.142	-6.09804
2.143	-6.09836
2.145	-6.09771
2.146	-6.09783
2.147	-6.09753
2.148	-6.09715
2.149	-6.0973
2.15	-6.09655
2.151	-6.0972
2.152	-6.09672
2.153	-6.09664
[truncated: 17,234 more rows]
