# Supplementary material for: Slik sculpts the plasma membrane into cytonemes to control cell-cell communication
Source: EMBO J. 2025 Mar 6;44(8):2186–210. doi: 10.1038/s44318-025-00401-8 (PMC12000455; doi:10.1038/s44318-025-00401-8)
Supplement: Supplementary file 9 — Source data Fig. 5 [file 44318_2025_401_MOESM9_ESM.zip › Fig5/Fig5F_quantif.xlsx]

## Sheet: Pooled data
	inward	outward + both				Inward		Outward		Both
						C1	C2	C1	C2	C1	C2
	21	13			14-06-2024	13	10	8	14	0	2	21	26
	16	27			21-06-2024	8	6	3	9	2	2	13	17
	21	9			22-02-2024	12		1		1		14	0
	24	6			23-02-2024	9	24	3	2	4	4	16	30
SUM	82	55			Somme	42	40	15	25	7	8	64	73
total	137
						Inward	Outward	Both
					14-06-2024	23	22	2	47
					21-06-2024	14	12	4	30
					22-02-2024	12	1	1	14
					23-02-2024	33	5	8	46
					Somme	82	40	15	137
					%	59.854	29.1971	10.9489
						Inward	Outward	Both
					14-06-2024	48.9362	46.8085	4.25532
					21-06-2024	46.6667	40	13.3333
					22-02-2024	85.7143	7.14286	7.14286
					23-02-2024	71.7391	10.8696	17.3913
					%	63.2641	26.2052	10.5307
						Inward		Outward		Both
						C1	C2	C1	C2	C1	C2
				FINAL	14-06-2024	61.9048	38.4615	38.0952	53.8462	0	7.69231
					21-06-2024	61.5385	35.2941	23.0769	52.9412	15.3846	11.7647
					22-02-2024	85.7143		7.14286		7.14286
					23-02-2024	56.25	80	18.75	6.66667	25	13.3333
					Somme	65.625	54.7945	23.4375	34.2466	10.9375	10.9589

## Sheet: 2024_06_0.1uM
20240614	Slik 0.1 uM	inward	outward	both	unclear	no tube (not so representive since not paying attension to try to take as many as possible)
	1	1
	2	1
	3				1
	4					1
	5		1
	6				1
	7	1
	8	1
	9	1
	10		1
	11		1
	12		1
	13	1	1
	14					1
	15	1
	16					2
	17	1
	18, 19	1					nice
	20	1					flower
	21					2
	22				1		intermediate?
	23		1
	24	1
	25, 26	2					flower
	27, 28		1
	29		1
20240621	1	1
	2, 3		1
	4, 5		1
	6	1
	7	2					nice
	8		1
	9	1
	10				1
	11	1
	12				1
	13	1
	14			1
	15	1
	16			1			nice
						SUM
SUM		21	11	2	5	39
%		53.8462	28.2051	5.12821	12.8205

## Sheet: 2024_06_0.25uM
20240614	Slik 0.25uM	inward	outward	both	unclear	no tube (not so representive since not paying attension to try to take as many as possible)
	1					1
	2, 3, 5	1
	4	1			1	1
	6		1
	7					1
	8		1
	9		1
	10			1
	11		1
	12		1
	13		2
	14				1
	15		1
	16				1	intermediate?
	17		1
	18		1
	19	1
	20				1
	21	1
	22	1
	23, 24			1			nice
	25	1
	26	1
	27		1
	28		1			2
	29	1
	30	1
	31					1
	32, 33		1			1
	34	1
	35		1			no guv shape
20240621	1		1
	2			1
	3, 4	1
	5	1
	6, 7	1	1
	8	1					flower
	9		1
	10, 11		1
	12		1
	13			1
	14		1
	15		1
	16, 17	1					nice
	18		1
	19		1
	20	1
						SUM
SUM		16	23	4	4	47
%		34.0426	48.9362	8.51064	8.51064

## Sheet: 2024_04_0.5uM
20240222	Slik 0.5uM	inward	outward	both	unclear	no tube
	1	1
	2					1
	3				1
	4	1
	5	2
	6	1				1
	7	1
	8	1				2
	9	1
	10	1				1
	11	1
	12					1
	13		1
	14	1				1
	15				1	1
	16			1			flower
	17	1
20240223	1, 2	1					nice
	3	1					flower
	4	1				many	flower
	5	1				many
	6					2	flower
	7	1
	8	1				many
	9		1
	10	1				many
	11, 12	1					nice
	13				1
	14, 15, 16			1			nice
	17	1				1	flower
	18		1
	19		1
	20			1			nice
	21, 22			1			nice
	23, 24, 25			1
sum		21	4	5	3	11

## Sheet: 2024-04_1uM
20240223	Slik 1uM	inward	outward	both	unclear
	1	2
	2				1
	3	1
	4, 5, 6	1
	7, 8	1	1
	9	1
	10	2		2
	11, 12	2			1	flower, nice
	13	1
	14			1
	15	1			1	intermediate
	16	1				thick bundles like
	17			1
	18	1
	19				1	flower
	20				1	flower
	21	2				flower, nice
	22, 23	1				flower, nice
	24	1				flower, nice
	25		1
	26	1
	27	1
	28, 29	1
	30	1				thick bundle
	31	2				flower
sum		24	2	4	5
