# Supplementary material for: Slik sculpts the plasma membrane into cytonemes to control cell-cell communication
Source: EMBO J. 2025 Mar 6;44(8):2186–210. doi: 10.1038/s44318-025-00401-8 (PMC12000455; doi:10.1038/s44318-025-00401-8)
Supplement: Supplementary file 10 — Source data Fig. 6 [file 44318_2025_401_MOESM10_ESM.zip]

Archive with 4 entries (4 files):
- Fig6/Fig6A_quantif.xlsx
- Fig6/Fig6B_quantif.xlsx
- Fig6/Fig6F_Quantif.xlsx
- Fig6/Fig6G_Quantif.xlsx
