# Supplementary material for: Slik sculpts the plasma membrane into cytonemes to control cell-cell communication
Source: EMBO J. 2025 Mar 6;44(8):2186–210. doi: 10.1038/s44318-025-00401-8 (PMC12000455; doi:10.1038/s44318-025-00401-8)
Supplement: Supplementary file 10 — Source data Fig. 6 [file 44318_2025_401_MOESM10_ESM.zip › Fig6/Fig6A_quantif.xlsx]

## Sheet: Feuil1
Cytoneme number per cell										Cytoneme length
GFP	GFP dsCka	Slik	Slik dsCka	MP-Slik	MPSlik dsCka	Slik-NCD*	SlikNCD* dsCka			GFP	GFP dsCka	Slik	Slik dsCka	MP-Slik	MPSlik dsCka	Slik-NCD*	SlikNCD* dsCka
22	0	32	3	45	42	35	24			5.312	4.6828	11.5051	3	10.0239	20.2935	5.956	7.8376
26	4	28	15	40	29	39	43			2.5988	3.12	13.1063	2.9766	8.6045	2.64	5.2828	2.0691
25	8	29	11	29	30	52	35			4.8028	3.5297	3.8954	2.16	7.4194	8.3091	4.156	3.7988
25	2	23	5	33	37	55	26			2.6166	3.6263	5.0691	2.88	4.7411	3.24	3.6994	5.3382
20	3	47	24	51	60	46	37			2.88	4.1645	4.1766	4.7617	4.9697	2.28	3.9451	3.12
15	6	43	23	29	29	51	34			5.9588	4.2966	11.6514	3.6114	2.4028	3.0866	4.3754	3.1782
9	8	26	14	29	22	50	42			2.4731	2.3588	6.3131	3.8897	2.2388	2.2594	4.6651	6.245
32	6	60	8	33	23	53	36			2.3794	3.5588	3.7463	2.4263	3.9628	5.0776	8.5725	2.3374
21	5	41	4	47	44	30	34			2.6897	3.0731	6.3188	2.04	6.6582	5.6151	4.2817	4.3491
29	13	40	6	10	27	28	26			2.8828	2.9531	5.8857	3.196	2.9766	3.48	12.0753	2.4291
27	9	43	18	39	36	34	41			2.88	2.0428	4.2966	2.1366	5.1188	3.5297	6.512	3.4174
17	1	65	14	58	27	43	47			2.4966	3.4331	4.6097	2.5491	3.9451	5.3262	3.7491	3.4388
17	2	73	11	34	38	35	42			2.2828	4.592	5.7366	2.0663	2.9297	3.4388	8.5136	4.7794
15	1	57	4	46	18	53	37			3.796	3.5297	6.1463	2.4994	3.2663	3.6994	5.9588	2.0897
27	3	36	17	54	45	55	26			4.0388	2.2566	8.9325	2.1863	3.7491	5.4085	10.3342	2.8594
12	3	30	17	61	21	46	42			2.9091	3.24	2.7863	2.0194	5.1188	3.7079	4.5423	3.7491
23	7	39	5	35	34	29	41			2.76	2.3297	2.0166	2.3063	5.7245	6.5091	10.9108	4.6594
22	9	43	16	30	50	33	33			2.6897	6.0874	2.2388	2.1394	2.5697	10.0765	3.2925	2.6897
16	1	37	24	34	54	50	48			4.2994	3.196	9.2776	6.796	4.1879	3.8691	3.5794	3.5794
26	4	26	10	71	43	55	26			2.9297	2.64	10.6914	2.04	3.8925	3.7165	2.6194	2.4291
21	2	53	11	49	65	34	48			2.6925	3.0966	5.3325	3.1023	5.2914	5.5868	2.3091	2.9588
22	7	42	5	36	43	41	51			5.7508	2.04	2.2594	3.0263	4.6125	4.9525	7.5508	4.9697
36	3	35	1	58	51	37	39			2.04	2.116	2.0691	2.5228	5.4554	7.3988	8.5285	2.9354
30	4	49	4	49	28	40	30			2.1131	2.2331	3.2485	3.3891	5.0542	5.6485	3.7988	2.9091
25	4	13	22	58	45	38	39			8.4263	3.6057	2.5697	2.04	3.4154	3.5091	2.2097	10.383
18	1	65	20	54	46	45	44			3.7491	2.64	3.7491	2.16	2.7394	6.5965	3.7988	7.5266
29	7	25	16	55	46	51	42			7.5714	2.1131	3.7988	3.1697	3.796	5.8474	2.0925	3.7285
25	4	25	8	35	20	29	27			2.16	2.2828	5.5228	2.52	5.0663	6.6672	2.8182	2.7891
25	1	11	4	48	55	51	49			3.4623	3.2691	3.8074	2.4497	3.4388	3.6582	7.3868	5.7771
23	5	34	15	33	24	60	41			5.312	5.1188	3.2485	2.3063	3.992	2.7685	2.3091	3.9394
										4.396	4.592	5.8594	2.5931	2.9063	4.6388	7.2142	5.7188
										6.0263	4.1794	4.4897	2.8828	6.3714	2.3297	2.7394	7.3456
										2.6897	2.4263	3.8897	2.04	4.8085	9.2826	2.6982	4.8497
										3.8663	2.7628	3.24	2.16	6.2223	7.1759	2.3091	5.8182
										4.1297	8.2651	2.6428	3.9394	3.6263	3.4097	5.4788	6.4842
										2.4497	3.1257	3.1697	3.0497	2.76	19.7741	9.6611	2.9297
										2.52	2.16	2.28	2.6663	3.3657	8.4333	6.2017	2.5988
										2.6194	8.2154	3.6263	2.4731	2.7628	3.6994	2.04	2.0485
										2.8594	2.7366	2.64	2.9794	3.5297	5.3949	2.16	2.6974
										3	3.4331	2.8097	3.0731	3.0291	3.6788	7.472	4.0885
										2.4	3.84	4.3697	2.04	2.6194	3.8632	4.2554	3.6788
										2.0428	4.7063	2.4966	3.436	5.4817	4.5188	4.0154	10.6056
										3.6994	10.1645	3.6497	2.3766	2.4994	3.5794	3.9423	8.9323
										2.8331	4.4691	2.88	3.2982	2.52	3.9763	5.5228	3.4858
										6.6994	2.2566	2.7891	2.596	3.4474	2.6897	2.8623	4.3697
										2.6194	2.8857	2.9063	2.0925	10.5685	4.6388	2.5285	3.9976
										4.2994	2.64	3.4125	2.5931	9.7257	5.9254	2.3794	7.4442
										3.2485	5.1863	3.8925	2.836	3.0994	5.7771	6.7576	5.5142
										3.24	3.8663	4.2525	2.2125	5.0045	2.7394	3.4331	6.7953
										2.64	2.7394	2.1863	3.0497	2.6485	3.8691	4.9257	5.2679
										6.4651	3.8663	2.9766	2.4	3.3217	2.1394	4.1588	3.1285
										5.0457	5.3063	5.0925	2.0663	2.1657	3.7285	2.5463	3.8485
										2.4966	4.036	3.2223	2.0194	3.9891	2.6194	3.0028	5.6074
										3	8.5548	2.2182	2.5697	3.5531	3.4182	3.5091	4.7879
										4.8028	2.4291	2.7188	3.24	10.5884	5.1188	2.6194	6.2733
										4.4925	3.076	4.1588	4.4428	4.0594	6.2194	2.3823	6.1932
										4.7325	3.36	2.0166	2.2097	7.3896	3.2279	2.4966	5.7636
										5.1863	3.2897	2.4085	2.16	4.3285	3.8691	4.0125	7.0636
										2.52	5.0691	5.2594	5.8388	3.9685	3.9479	4.8525	5.0897
										2.6428	2.0897	5.0931	2.8857	3.872	5.2268	2.7131	9.5209
										2.1863	3.2663	4.7766	2.0194	4.0885	6.0256	3.7257	7.4691
										4.2263	2.64	7.9491	4.1531	4.1851	2.2388	2.3297	2.9382
										2.0897	3.0966	2.7366	2.1394	4.0566	4.6679	3.1697	2.4497
										2.7628	3.84	6.6	3.0525	5.3674	4.6388	3.7023	5.706
										4.3257	4.1063	3.1931	2.0166	8.0748	3.5297	4.4457	4.746
										2.8885	4.7297	4.8525	2.836	4.6765	4.9576	2.6223	2.52
										2.0663	4.5628	3.6731	2.7891	2.716	4.3782	2.28	4.4717
										3.4566	3.0525	3.4566	2.8097	3.84	4.3079	3.8691	3.1697
										3.4331	3.9628	4.3257	5.116	4.8376	3.9266	3.5766	2.8388
										2.3091	2.28	3.1228	5.9354	5.5285	4.1091	3.7754	3.2194
										2.0194	3.36	4.2	4.5394	5.0542	3.2691	2.0663	3.6291
										2.2097	2.4	4.3463	3.2897	4.1851	6.3068	3.6788	4.6182
										3.7988	2.5697	3.4623	5.672	2.04	3.2485	3.8074	4.6388
										3.6	2.4	3.9394	2.7131	3.6994	2.9297	3.2166	4.6885
										3.916	4.2525	3	2.6897	2.7394	6.5091	13.2142	4.5068
										2.6897	2.6428	5.7948	5.6691	2.3063	2.9794	3.4623	3.1988
										2.76	5.596	3.5794	12.9827	8.6074	2.5079	8.9645	2.6194
										3.676	2.9063	2.04	6.7285	5.3645	4.0182	9.3011	2.3297
										3.2897	3.9366	4.8057	4.6885	3.316	3.7277	11.236	2.3794
										2.476	2.16	2.6166	2.2097	2.9588	4.68	14.4291	4.974
										2.1131	2.4497	2.0897	2.0194	3.3628	3.5176	9.3671	7.0046
										3.7754	5.2125	3	4.0594	4.7794	3.6	5.3957	4.0594
										3.0263	2.0166	3.9131	2.2828	2.2097	6.1491	5.3325	6.4353
										3.4566	4.7297	3.7257	4.4251	2.8594	2.1685	3.3131	5.6982
										3.0497	2.7131	2.4028	2.2331	3.316	6.2769	3.8428	3.3394
										2.3297	7.1645	5.5782	2.16	11.361	4.0182	5.8211	6.4345
										2.3794	5.5491	3.4388	5.0954	10.2142	2.1394	2.956	3.6582
										3.2166	4.2291	4.9463	3.0994	5.3794	3.5879	3.24	3.3976
										2.8828	2.76	4.0594	2.4497	4.3285	4.4691	4.1794	5.0769
										4.4428	2.9297	2.9297	3.8663	3.076	4.9432	2.6925	4.1794
										3.0731	3.7697	3.2166	3.2194	4.4457	3.8769	8.8857	2.5491
										3.3131	5.0166	6.1023	6.8194	2.596	2.1394	3.8457	2.9588
										4.2	2.6663	3.1463	5.9148	2.8097	2.0691	3.7931	3.5176
										3.5823	2.04	3.3394	3.24	5.312	3.3188	3.676	3.0788
										3.2897	2.1366	5.9645	2.0428	7.0623	4.1091	12.2365	2.2097
										2.4028	10.495	5.672	4.3228	8.0251	2.6897	3.8194	2.6691
										2.4994	4.109	2.476	2.1366	2.9766	4.2582	3.796	4.2085
										7.3754	3.5091	6.1988	2.52	5.1188	3.4388	2.6663	2.2097
										2.0897	4.1794	2.8566	2.52	2.8828	3.72	8.7011	2.2388
										2.8097	2.9382	5.6457	2.1366	3.3394	2.4497	7.6417	2.1394
										4.1063	4.0885	4.5131	2.16	3.4566	2.5774	6.8251	2.6897
										2.3766	5.1891	2.2331	2.6428	3.1697	11.7771	2.5023	2.358
										3.1257	2.5491	2.5931	2.4	2.04	8.5093	2.7131	5.7976
										2.4	4.5188	4.8731	13.8575	3.0028	4.6154	9.6284	5.0776
										3.5794	2.9588	3.436	2.3091	3.4097	2.8594	3.0263	2.4994
										3.2897	2.76	4.9257	2.16	2.9531	3.8485	2.9766	2.7891
										4.0594	2.9091	2.0897	2.0428	3.6028	2.6897	6.5205	2.04
										2.5463	4.1091	5.2828	7.2085	3.4651	3.4594	2.4994	2.5988
										4.32	2.2388	2.64	6.3423	2.3297	4.8788	2.6428	4.1588
										4.4925	3.1697	2.6166	2.2594	2.9091	2.5285	4.7063	3.1285
										3.8925	2.7188	2.4085	14.3645	4.036	4.8171	3.8457	2.238
										2.7394	3.8485	5.1188	2.9063	3.12	4.7794	2.7657	3.5091
										2.2566	3.4097	7.0388	2.0457	3.7491	6.0171	3.6525	2.2388
										2.3531	4.7176	3.2897	6.9891	5.4028	3.5879	2.6428	2.6691
										5.5491	2.0691	4.0885	3.1228	74.2732	4.1879	4.0174	2.7394
										5.6982	2.4291	3.0994	3.4097	4.4563	3.2691	3.9891	7.7056
										2.7394	2.9297	3.24	2.9588	3.3628	3.3188	7.0765	3.5674
										7.9285	2.64	3	4.2	2.3297	3.8691	7.8554	7.4717
										4.3463	2.28	3.5766	2.6925	3.6085	4.3491	3.1257	3.8194
										2.04	2.5491	5.672	2.1131	3.9685	7.8547	2.9382	5.8644
										2.2594	2.3794	2.9531	2.4731	3.2428	4.8582	5.0151	2.4994
										2.7366	2.28	2.0691	4.2028	3.9423	3.3891	2.5697	2.7472
										2.7131	2.64	2.52	9.1093	6.6348	8.5576	4.398	6.9532
										2.64	3.0085	3.992	2.9063	9.2996	2.4788	2.0194	3.0497
										3.632	3.0291	4.5863	2.76	7.8831	5.4874	3.3891	2.16
										2.1366	2.5988	9.0817	2.04	12.0873	6.6376	5.6074	2.3794
										6.196	4.5188	3.0497	2.2594	5.1274	3.0788	6.9742	4.3782
										2.0194	2.7394	3.2166	2.64	4.1063	5.6272	7.8114	2.4994
										3.4566	2.04	2.4263	2.9531	10.9896	5.9382	3.1988	7.0877
										5.3091	2.3297	4.6331	3.4594	7.472	6.4919	8.4845	2.3176
										6.076	2.7394	5.792	2.9091	10.0062	3.2485	11.1799	2.6485
										3.0994	2.4291	3.9628	2.8097	4.7936	3.5588	4.8731	2.28
										2.1891	2.4788	2.9063	2.8566	3.9863	2.6058	5.2211	3.0788
										2.6925		2.3325	2.1366	9.2045	3.3755	4.7617	2.8097
										4.7063		2.2097	2.88	11.3553	2.238	7.6474	2.9794
										5.1657		4.68	2.76	2.9766	2.5697	8.0982	2.8594
										5.4291		4.9257	2.8594	5.4994	3.0291	3.392	6.6291
										2.5491		3.4566	3.6525	9.0114	2.5561	4.1148	4.9285
										2.8331		2.9297	10.4954	2.9297	7.6054	4.5714	2.6485
										2.3297		6.1782	4.2731	3.7228	14.7338	4.3491	2.4994
										2.2125		2.4497	4.9697	3.3685	8.9965	12.2329	8.0571
										2.6897		2.7131	2.52	3.4125	2.9382	7.1645	2.1394
										2.8828		5.0663	2.6897	4.6594	2.2388	3.0731	3.2982
										7.232		4.32	3.7228	2.2388	4.3285	4.2994	4.8291
										3.2897		3.7463	14.5754	2.3382	5.5868	8.8268	3.5674
										3.8663		7.6885	3.8428	5.1657	3.9685	7.7851	2.6897
										7.3051		5.0223	4.0594	2.64	3.2691	3.7463	3.1491
										5.4057		5.7628	4.2525	59.1647	13.1254	3.0028	5.346
										4.6417		2.5697	3.36	17.6975	6.7363	4.636	2.3374
										2.6166		2.9766	5.7423	10.6005	4.7091	3.992	3.9677
										7.9285		2.1131	2.4263	13.0516	2.476	3	2.0272
										2.7188		6.1285	2.6166	6.9245	2.8182	6.5588	2.4994
										3.6263		4.7766	3.72	7.7759	2.1394	2.04	3.3685
										2.4		4.4663	3.2166	5.8239	2.9588	7.7382	3.4388
										3.4217		4.0672	2.7628	5.0776	2.52	4.9228	2.7891
										2.6194		2.04	2.28	3.3423	3.2982	8.2942	2.6691
										4.7588		2.3588	2.5228	3.0291	3.0028	7.352	2.6897
										4.4428		3.7491	2.9531	5.4199	2.4085	4.6566	2.1891
										3.5297		2.6485	3	8.929	8.4874	7.8497	2.6194
										3.796		5.7657	2.7628	10.249	3.3188	9.0994	3.1988
										4.7297		7.7063	5.4611	9.9799	4.6182	6.0966	2.4582
										3.4331		8.4788	2.0166	14.6095	4.9285	3.0263	2.3794
										3.3394		5.6251	2.7131	6.9039	4.4691	5.4611	2.04
										3.6497		3.4125	2.76	4.2057	6.1782	4.0154	3.8769
										2.9325		4.4194	3.3891	7.0154	6.1432	8.439	5.5731
										7.2085		2.6897	3.4125	10.6241	4.1382	3.1988	13.1751
										4.2497		14.7039	3.5297	13.1914	4.3371	2.3794	6.4765
										5.6897		4.1297	3.0966	8.902	3.8194	3.0028	3.6291
										3.1228		3.1491	5.3148	6.1988	9.4963	4.3257	6.0737
										2.76		4.396	4.276	5.8651	14.285	5.1976	4.1588
										3.8691		3.72	2.0428	3.9274	8.1685	5.0485	4.626
										5.2182		4.6594	3.9863	5.1479	7.3371	3.9188	2.7891
										6.0874		7.518	2.64	7.2668	5.7479	3.7491	6.186
										2.1394		5.2885	2.4731	5.2605	5.6194	4.4854	2.4085
										5.3794		4.7091	2.0194	4.3548	3.9891	4.3228	3.8279
										6.1023		7.3725	2.76	4.2248	3.2058	2.716	5.7771
										4.396		7.4954	2.64	3.9891	2.8885	5.0279	4.1743
										4.6857		4.8263	8.2942	5.0251	3.3479	6.4853	3.0291
										3.7228		3.6291	3.7342	4.0388	2.0897	9.7285	3.6788
										4.2731		8.4582	3.0966	6.2599	3.2279	5.5257	2.0194
										2.0663		11.8594	11.0677	3.392	7.2403	4.1091	3.3891
										2.0663		7.232	4.7297	6.3976	4.0885	6.1023	5.6862
										2.9531		5.5463	5.3354	8.0947	6.3933	2.76	3.7988
										2.4731		8.6571	5.5988	4.4854	4.7674	4.276	3.2571
										2.6691		2.6194	10.293	5.8857	3.2691	2.2594	4.5188
										2.2331		6.0554	4.5451	3.0348	4.5188	5.7366	2.2594
										2.76		7.8085	3.6994	8.3875	3.6291	2.7628	2.2594
										3.2897		3.6994	6.9039	5.4994	2.7394	3.0028	2.9382
										2.2594		3.1228	5.9148	8.2038	3.7782	3.3394	5.3382
										3.7228		3.4182	2.716	5.6365	2.4085	4.636	3.7937
										3.0057		2.8097	3.0028	4.3739	2.6485	3.6994	3.2982
										3.7491		6.2251	2.3766	3.9685	3.9976	2.3766	3.1988
										4.156		5.7508	2.04	2.4291	3.7285	3.8194	2.0691
										2.9794		3.8485	2.476	4.1354	2.4291	3.8223	2.3588
										2.9297		2.4	2.3531	2.4497	2.8963	3.1491	2.0769
										3.0028		3.2776	3.4097	3.7576	2.2388	2.6897	4.1382
										2.4		3.0525	2.04	2.6166	3.3755	2.4497	5.885
										2.28		6.5879	2.8097	4.2874	2.7188	3.4331	3.2776
										4.0331		3.0369	2.4966	9.2457	7.4982	2.8097	3.4466
										4.6097		3.7491	2.28	4.0097	6.3925	3.2194	3.5297
										2.5463		3.6085	2.4966	6.7754	4.0672	2.6194	2.7274
										3.1463		4.5479	2.7394	3.2428	5.0974	3.1023	5.5371
										2.5228		4.7531	2.836	3.2897	4.08	2.1628	2.5697
										2.7131		2.5463	2.0897	3.1988	8.0519	5.7508	5.0066
										3.5325		2.2331	3.2194	2.7863	8.3048	2.4028	5.7976
										3.0497		2.52	3.2897	6.4942	5.6571	2.2566	4.2085
										2.7863		3.1228	4.9257	4.4663	5.765	3.3685	3.4885
										3.4828		3.6497	3.3863	3.7697	4.8582	10.2547	2.6897
										3.1697		2.9297	5.4731	5.2388	4.0971	6.2776	4.2291
										3.5063		3.0994	4.3725	3.1782	3.2691	4.8845	2.4291
										3.436		8.6223	2.76	3.2223	11.7301	2.9091	2.3588
										3.0497		2.7394	2.2331	4.6417	4.5479	3.8223	4.266
										4.0566		4.32	2.16	2.5931	6.1569	6.1051	4.2376
										4.0125		4.5863	3.2457	2.1394	4.6679	4.4982	2.8885
										4.3725		9.2485	3.12	4.0594	5.1359	2.3382	2.4788
										2.6954		3.0966	5.1657	5.192	4.1879	6.5411	3.36
										5.9091		2.4731	3.0057	3.6263	3.8194	2.1891	2.9091
										2.9297		8.2594	2.6897	3.676	3.7491	5.4291	3.6085
										3.1491		5.9823	4.396	3.2251	2.4497	5.7628	3.5588
										2.2097		2.8594	2.9063	6.1988	4.2232	6.4268	2.7188
										2.8594		2.8097	2.04	6.1314	2.4788	2.04	2.9794
										3.6994		3.5766	2.956	3.8897	4.2866	5.7423	3.8074
										2.4994		5.1685	3.8897	4.7382	4.0971	5.4788	2.0485
										2.3794		6.0788	4.7794	3.7697	7.5848	2.2097	2.4077
										4.1588		5.6194	8.5342	3.676	2.8174	2.6194	2.0194
										2.5285		2.52	2.7394	3.3188	3.0085	5.3879	3.1285
										5.1479		4.0885	2.7863	5.4376	5.4582	2.4291	2.5988
										2.7394		2.0428	2.4497	4.9023	3.7988	9.0994	2.6691
										2.2097		10.0445	2.3531	4.7411	3.7079	4.0594	5.7763
										2.6194		8.716	2.3531	5.3063	3.3188	4.0857	3.8776
										3.4388		7.3754	2.4497	4.4223	3.2194	2.9588	2.0485
										2.1188		6.8308	3.1697	3.3863	3.6582	7.8845	2.4574
										3.7165		7.2668	2.7891	5.1423	2.7891	7.8902	2.2885
										4.6885		9.4062	4.8788	2.9794	3.2485	12.2279	4.3782
										3.2477		10.2753	3.2194	4.0125	2.0194	7.7936	3.24
										2.8182		6.8748	3.6731	4.9314	2.2174	2.6663	2.7891
										2.3382		9.6405	2.7394	6.152	2.5782	3.4417	2.5988
										4.0885		7.4982	4.0388	5.7714	4.0388	3.1988	2.4085
										3.7782		5.3091	4.1325	6.2279	3.9479	2.8885	3.4097
										3.96		3.1697	2.2097	7.1382	2.1188	4.516	3.1072
										5.2182		4.5366	2.4731	9.4708	2.7891	2.9531	3.7072
										2.1891		5.5782	2.64	10.9548	2.5988	5.9382	3.9394
										2.4994		8.3176	2.836	2.3297	7.4066	7.0679	3.1483
										2.8857		3.6994	2.04	3.5382	3.9137	8.3965	4.1382
										4.7588		3.4097	3.0057	2.7131	3.9194	5.9702	3
										3.1697		3.8223	3.36	4.1091	2.6129	7.6445	2.3794
										3.0291		4.4897	4.1297	3.3394	2.7891	5.6017	2.2388
										3.8691		2.9766	3.12	3.2691	4.0679	5.1891	2.1188
										2.2594		3.6497	5.0428	3.7491	4.0182	5.552	2.4
										2.16		4.1766	2.9794	2.3794	5.6279	7.4925	2.9091
										2.9297		6.0497	2.9155	4.2994	7.7965	5.0194	6.6369
										2.9091		3.1754	2.7188	5.3879	2.4291	3.6028	4.4897
										2.4788		3.7931	2.28	4.9257	2.0691	2.9325	2.9914
										2.7685		8.1068	2.2388	2.6194	2.2097	8.0102	3.9188
										3.1988		9.3451	2.3091	3.9394	2.0897	10.5359	2.3091
										2.0897		4.44	3.2485	2.8679	3.3188	4.7823	2.2885
										3.0291		5.2623	2.5988	2.8566	2.6194	5.4433	3.9685
										2.6897		4.0679	3.2897	2.4263	4.2	10.2028	6.8527
										2.6691		6.1725	2.6279	3.5531	2.9297	10.7027	4.8497
										3.48		4.0885	2.3382	4.5628	5.9553	4.3463	4.0388
										2.7685		3.8194	2.1891	3.0966	2.3091	6.9011	2.28
										5.4994		4.0445	2.7394	2.0663	3.0291	4.3228	4.1091
										5.6982		3.1285	2.1394	2.4263	5.1174	3.5325	5.2388
										2.0194		3.6994	4.2994	2.6897	3.5091	4.4428	3.1285
										2.4994		3.6263	2.9794	4.8263	3.6511	2.8182	2.6194
										2.5697		2.28	2.1394	2.1394	5.586	4.2959	2.3879
										2.2594		3.8457	3.4679	2.6166	3.6574	8.0691	2.4497
										3.8897		5.0017	5.3297	6.2457	2.8388	9.7662	3.5794
										3.8691		4.9725	2.2594	3.7697	3.8776	4.7879	2.7891
										2.3588		6.4417	2.4497	5.7451	3.0085	3.8954	2.2097
										2.1394		4.0331	3.4594	2.0194	3.1491	4.6182	3.1988
										2.7394		4.7588	2.4291	4.0651	3.4388	2.4582	2.7394
										2.3091		4.0594	3.5879	4.1063	11.9553	4.7879	3.798
										5.4788		4.0097	2.1677	3.6525	3.3188	2.3666	4.2163
										5.1188		5.8594	3.1988	2.6166	4.8256	4.1674	2.0897
										6.7285		4.3363	2.8594	3.0028	3.8776	3.7257	3.1697
										3.7051		5.4994	3.5297	2.6691	3.6582	3.2194	2.1891
										6.0085		5.1628	3.12	2.8857	5.7274	2.5931	3.7988
										3.3969		8.7799	2.8097	2.9794	3.2485	8.3645	2.9588
										2.2594		3.0574	5.1891	3.5588	3.0994	7.2817	3.0874
										3.1491		6.0788	2.7394	2.6691	3.6085	5.7685	2.7685
										4.0182		5.5491	2.4994	3.2691	3.1782	3.2166	2.3091
										4.7382		6.342	2.2594	3.4566	4.8248	5.6691	3.2194
										2.7188		6.4062	2.2594	3.0263	2.4994	5.6514	5.3468
										2.2097		4.0566	2.5491	2.7891	4.6388	5.596	2.6897
										4.1091		2.0194	3.0994	2.8331	3.4885	6.4708	3.4388
										4.1354		4.6154	2.3091	3.0497	12.7832	8.4611	2.8174
										4.6885		6.9137	2.3091	3.6994	7.599	7.7645	3.6874
										3.5382		5.7394	3.0085	2.6485	6.8279	3.0525	2.64
										2.64		8.1657	3.2691	14.4514	6.6582	3.4885	3.4466
										3.6582		6.916	2.8154	14.691	8.3219	4.5827	4.1468
										4.8369		3.152	3.3771	12.1719	4.0054	3.2691	2.2885
										2.4788		2.7188	3.4388	10.2085	4.3576	2.6663	2.4582
										2.3297		2.6166	2.04	10.8462	4.1091	2.9766	3.6114
										5.2594		2.8828	2.8885	7.0828	6.6376	3.8897	2.8885
										6.0085		2.356	2.3091	7.4386	11.0563	2.9531	2.6194
										3.3685		7.8291	2.7472	6.8542	6.1363	2.4994	4.3285
										3.6994		3.316	2.52	5.0223	6.0171	5.6017	2.4
										3.0994		4.1297	2.5988	11.0144	5.4291	3.6057	3.5588
										2.9091		4.3811	3.4594	12.0376	4.8361	3.4125	5.598
										4.1588		5.236	2.1188	6.9536	2.7479	5.6485	3.5297
										4.7645		9.8485	4.2085	8.5399	5.3297	3.4097	2.5491
										5.4668		6.8279	2.4582	10.8376	6.306	2.8154	2.3794
										5.8971		5.3531	4.5685	7.6154	3.9763	2.16	3.3969
										3.3479		3.8925	3.2691	4.5188	5.7969	7.0651	3.7782
										2.7394		3.556	2.3297	9.3359	2.8971	7.3633	2.5491
										2.2594		3.9394	2.0691	11.7714	2.8757	4.9988	2.6897
										5.4788		4.3285	3.7569	5.9823	4.2994	5.2857	2.2097
										7.1297		4.7794	3.1988	3.6525	3.8194	4.2114	2.5576
										6.6497		4.5394	2.2885	3.7697	9.1894	3.032	2.6897
										4.5188		2.5754	3.2279	2.2857	3.6248	5.4696	2.04
										2.1188		2.6691	4.2994	4.7091	5.106	7.7091	3.5091
										6.3685		4.0857	3.5588	3.7725	3.36	5.7976	2.4
										6.6376		2.9297	2.4994	10.4308	3.9969	3.676	5.1479
										6.4474		5.5285	2.4291	3.9628	4.7339	3.0057	3.5091
										2.7891		3.8428	3.9891	16.2895	4.2066	3	2.3297
										3.2194		3.4097	3.3188	6.6263	4.7794	2.9091	2.52
										4.2582		3.9479	2.8388	5.8239	5.1394	2.3588	3.1285
										6.9188		4.396	2.3794	4.4691	2.9297	2.1366	3.0788
										4.9079		2.4	2.4994	7.2085	2.3588	2.5491	3.2982
										6.1576		2.8097	2.1394	9.9771	2.7891	2.64	2.1258
										8.9674		5.5754	2.3297	5.0897	8.4171	3.24	2.0691
										5.4874		3.1285	3.5588	7.0182	5.2097	4.6679	3.0582
										2.3794		3.6263	3.6291	2.3297	8.5363	3.0966	2.9297
										6.5468		3.6028	3.4097	5.9176	4.0466	5.6074	3.0994
										2.9588		4.1382	2.6691	5.9325	4.2014	2.64	2.3588
										2.8594		3.2691	2.2594	2.7394	3.9188	3.3131	3.4594
										4.7091		9.4628	2.0691	2.6954	2.3091	2.1891	4.1091
										4.5394		9.2776	2.6194	2.7891	3.7079	21.3416	5.0074
										2.9588		6.0525	3.2776	5.3531	2.2594	11.6251	2.0194
										2.7188		4.7851	2.1394	2.7763	3.7079	5.4525	4.7091
										3.96		3.316	5.1394	2.1394	2.4497	2.5228	2.4994
										4.5188		3.8251	3.8485	3.5588	2.9091	3.8691	4.1674
										3.9479		6.2223	2.4085	3.992	3.5382	5.9354	2.5782
										2.7891		5.3588	2.7394	2.6066	3.3188	6.5645	4.3988
										4.1588		4.1091	3.5588	3.196	4.5237	4.1851	2.8388
										5.8594		5.8182	3.0497	6.9423	2.6897	7.9051	2.7891
										2.4		3.4623	2.5697	3.1931	2.52	3.1988	25.0025
										2.2097		4.156	3.5091	4.3463	2.1394	3.316	8.7188
										5.6485		5.8445	2.2594	3.9628	3.9052	2.4731	9.8017
										3.1491		3.8897	2.8594	3.392	5.2679	3.872	9.1662
										3.3891		3.9423	2.2097	2.7863	2.8388	3.2954	15.1662
										5.116		3.1697	2.3794	3.2166	2.3091	8.2559	4.5394
										3.9891		7.6885	4.5188	2.4	17.4845	3.24	4.7823
										4.7382		5.2125	3.24	2.4028	6.2002	4.7588	22.7368
										4.3697		6.0788	3.5794	3.2017	9.2045	6.5851	4.9988
										6.8485		2.5228	2.8474	8.6365	6.6405	5.3617	3.36
										2.76		4.9285	2.6194	4.3548	3.4651	5.1685	10.5508
										5.6982		2.6691	2.7394	2.7891	14.2147	5.6514	24.5624
										2.9297		2.2097	2.0194	6.0582	11.9885	5.7124	15.7896
										2.28		3.7988	3.5091	3.2897	18.1455	8.8736	21.4431
										2.04		6.2017	2.4497	4.5877	16.3342	10.5565	42.4047
										5.9091		2.8566	5.1685	2.04	6.272	8.5868	9.9004
										3.8194		4.0623	2.1188	2.7891	15.3011	5.4376	8.3276
										2.1891		4.3079	2.0897	5.2062	18.0411	3.8485	14.5342
										4.4194		4.9342		2.0485	9.306	3.6	19.4833
										2.6897		9.3479		2.1188	17.2556	2.2097	13.4571
										3.6291		5.9674		3.4566	10.4507	2.0166	24.98
										3.6		4.08		2.4291	7.9285	3.512	12.6536
										7.9285		5.7423		2.2594	21.6184	2.2857	14.5668
										2.4497		5.4085		9.4062	9.8365	3.3394	15.6274
										3.2194		3.3863		2.76	2.7628	3.0291	10.0869
										4.7588		3.9863		5.1771	3.7228	2.3091	11.058
										3.3394		2.4291		4.44	4.8525	2.5988	14.2529
										2.9794		2.9297		4.396	3.556	2.9617	5.1714
										3.0291		3.9685		3.7988	2.5697	5.8268	12.5427
										2.4291		2.0194		4.7879	2.4525	3.9657	20.6574
										3.7988		2.7188		3.6582	4.6679	5.4788	3.6497
										2.76		2.8388		4.7794	5.2388	2.2388	5.6632
										2.1394		6.3394		5.2955	3.4857	4.396	10.1271
										2.8885		4.5394		7.4982	2.2566	3.1988	2.478
										2.3297		4.1879		15.2096	3.5794	3.5879	19.3476
										2.88		10.4074		25.3758	4.6885	4.8291	3.3351
										4.0594		6.3408		2.4582	2.28	6.1725	4.6097
										6.8194		4.0757		4.5891	2.4731	8.2868	4.5011
										2.0897		3.3891		11.8353	3.1576	2.9766	3.3188
										4.9988		2.9588		14.9133	2.28	5.4737	3.6028
										2.9297		5.8154		3.0994	3.3188	3.0582	2.7451
										2.9794		4.6594		3.6497	2.9588	4.9931	7.6388
										2.3588		4.626		8.9828	9.2954	4.0971	8.7813
										2.3794		5.2448		13.7691	8.5448	4.5834	3.2166
										2.9297		8.6074		5.3684	13.8326	5.8828	5.5242
										4.8994		2.9879		4.146	19.2353	6.1285	3.2485
										3.3677		5.2679		3.4474	9.2776	3.6525	3.4828
										2.0691		5.7274		5.1068	6.3451	2.9794	6.5091
										2.3794		5.248		12.1569	11.0648	2.1394	2.76
										4.4691		5.1188		7.3371	20.8388	2.0166	2.4263
										3.2457		3.6788		3.3394	9.2748	4.1531	4.3725
										2.6897		9.8434		2.2877	11.8693	2.1628	3.676
										3		3.9068		6.2776	10.0417	4.0594	4.0857
										5.0954		6.1782		4.6535	14.4951	2.116	5.236
										2.1891		4.5274		3.5091	8.4595	5.3176	2.7863
										2.4291		3.9685		10.5195	6.9827	2.3297	6.0114
										2.5697		7.3079		7.8668	2.88	3.1697	4.6154
										3.8485		6.4182		4.4648	2.4994	2.2097	3.5063
										2.5697		4.6885		2.5774	2.6663	3.676	3.4594
										4.0594		4.0388		2.9666	2.5174	4.3931	5.6223
										4.7588		3.9771		9.3735	3.4182	3.3891	3.8485
										5.9588		4.6462		3.5879	3.6788	3.0291	2.7131
										3.2897		5.3588		4.2291	4.9782	2.8097	10.0651
										3.9188		2.9879		3.7491	2.5697	2.4028	3.7257
										4.3491		2.6691		6.2571	3.8223	3.316	6.0291
										3.36		2.836		3.7079	4.0594	2.16	2.0663
										4.0594		3.9557		3.9671	3.7988	2.76	5.2211
										4.6594		6.5125		3.9274	3.0497	2.3297	4.5657
										2.3297		6.3565		4.7949	4.2291	4.9754	5.3262
										2.64		2.5491		2.9297	5.8388	2.8594	7.4805
										2.9766		5.0066		2.28	6.4679	2.7657	12.9387
										2.6194		3.0994		4.9782	7.6239	2.76	6.5325
										5.0982		3.3771		4.5394	4.112	2.0691	9.4268
										6.5297		3.6582		6.0085	2.4788	2.3794	7.9662
										2.04		4.1674		8.8353	7.4074	5.28	9.6433
										2.76		7.5565		8.3056	4.9328	5.4085	2.7366
										5.4085		7.2788		3.2691	9.2862	2.3297	2.1394
										4.8788		6.1868		3.1285	8.7543	2.16	3.9685
										5.9941		6.8776		2.6279	5.9119	2.9091	14.7987
										2.4994		2.9588		3.6788	8.0748	2.716	14.5015
										2.2594		3.9685		3.72	2.836	2.672	10.445
										2.16		3.3891		4.0268	2.2857	2.8125	9.9436
										2.3794		5.2679		5.2885	2.16	6.8194	4.3725
										2.8594		3.4097		6.5879	3.1228	5.5931	3.2691
										3.3685		4.5423		7.1339	4.5891	5.6223	4.9167
										2.5697		2.2594		2.5491	2.8417	4.832	3.796
										2.4291		3.36		2.28	2.9063	3.5823	5.6194
										6.0582		2.16		3.2954	3.1491	3.2386	3.0788
										2.2097		2.4497		4.6948	4.3754	3.1257	27.9572
										4.1588		2.2097		4.5565	2.64	2.1188	21.2357
										2.7628		3.0994		2.8891	5.3325	2.8857	18.5518
										2.04		3.2691		2.6194	5.4731	3.4651	27.2705
										3.6497		2.6194		4.4074	10.5948	2.7394	12.0411
										2.5931		4.7588		2.4348	4.4691	3.2691	6.0155
										2.7366		2.1891		4.0321	2.8623	3.84	4.0345
										3.0966		5.0194		4.6054	3.2925	3.1491	2.8963
										11.2417		4.8085		2.6272	7.8036	2.9297	15.5844
										3.9366		2.64		2.1188	4.1612	2.1891	10.0202
										3.0263		3.0497		3.1149	12.387	3.9685	3.5588
										4.6097		2.64		2.8097	10.3576	2.76	3.9479
										4.0097		2.3794		14.1451	2.5491	2.9063	2.8594
										4.4194		4.2582		7.8037	3.7023	4.5891	4.6474
										7.3228		5.1394		5.8088	3.7697	5.5491	2.9794
										3.6057		3.8691		6.2583	4.4457	4.5771	2.7188
										2.64		3.4182		7.6312	4.9697	3.7782	3.9677
										3.2166		3.7079		8.8492	2.6691	4.944	3.1782
										4.7531		2.6897		6.8982	2.3794	2.5697	10.3389
										6.6994		2.2594		4.7091	5.3325	4.2874	7.9456
										5.0982		5.8885		3	3.3863	5.7414	2.5697
										3.4566		2.9091		5.7771	5.0017	6.1754	4.8874
										4.4194		3.6994		4.8291	3.0028	2.2594	4.1091
										2.5697		4.5188		3.5588	2.2097	2.52	2.1685
										3.24		2.0194		5.7891	2.356	3.5794	16.7148
										2.6428		4.1879		3.1491	3.1463	5.5576	5.1557
										2.5697		6.6582		2.28	2.2097	4.2085	6.7739
										5.356		3.6085		2.5697	2.04	3.3891	5.8679
										4.5863		2.4788		2.4788	2.4	3.9188	2.7685
										6.3891		4.3079		14.7685	2.5228	3.3188	4.2369
										3.8897		3.8279		4.1297	4.7823	3.2485	3.1285
										6.4857		3.3891		5.8182	4.9257	3.7782	4.6971
										6.2954		3.5374		11.9468	4.352	2.52	3.0462
										4.6594		4.0885		2.6897	2.836	3.9891	2.9297
										2.1131		2.8885		2.6485	2.7891	2.4291	4.7048
										6.0028		4.1091		6.4182	2.52	2.2097	7.1545
										3.4566		3.2691		2.8885	5.356	4.1794	9.7868
										3.3366		3.4594		6.6788	36.2585	2.5576	3.1285
										3.5766		4.0679		4.4194	7.6765	11.3965	3.3037
										2.6166		8.2853		5.2182	6.1399	7.2668	2.2097
										3.5794		2.3091		4.0551	30.9728	3.5161	4.1091
										3.5297		2.6194		6.0788	19.1751	6.9891	7.584
										3.12		2.7685		4.9491	5.3766	5.3794	7.6182
										2.7131		2.1188		4.7382	7.3811	4.6885	8.4462
										6.6057		5.0143		2.4085	16.7233	3.1285	11.733
										3.0028		5.5285		7.1545	5.9382	5.7565	2.3091
										3.7697		2.1394		5.3674	8.8971	2.6264	2.88
										6.0554		2.8594		2.4788	13.1496	4.4563	2.2097
										2.0925		2.0691		2.8877	8.0514	7.1091	3.4885
										3.2166		6.1988		4.2085	5.6748	6.803	2.3091
										3.9366		3.8194		3.2066	17.6228	3	3.7285
										2.04		2.52		2.9794	22.8426	3.6291	2.2594
										2.4497		6		3.4594	11.7011	2.5782	5.0279
										3.4331		10.5068		2.5491	23.5877	5.8474	12.9068
										3.5297		6.2862		3.8194	15.149	4.7588	5.9965
										3.5531		2.8672		2.4	8.3965	4.1091	5.9879
										4.7063		9.2761		2.1394	8.2594	4.3782	6.4679
										2.2828		3.0497		3.6874	4.7411	2.4994	2.0897
										2.7366		4.3285		2.4291	2.8594	4.4485	2.5988
										2.16		4.0388		3.0376	7.8022	4.9548	2.6691
										2.52		3.0582		3.7988	7.1262	3.1491	4.0594
										2.1394		5.9674		2.3879	2.9091	4.2497	4.5771
										3.076		2.64		4.5685	4.2554	2.5697	8.4547
										2.2097		4.9576		4.8085	4.9868	6.7988	4.9079
										4.3228		2.2594		2.2097	3.36	4.2497	2.6194
										2.1366		2.6194		2.64	4.3079	2.1891	2.1394
										4.08		5.4085		4.7588	4.7879	5.0776	2.4994
										2.9531		4.2788		2.52	5.1628	2.7188	4.0388
										2.4788		7.0636		7.7965	3.2074	5.2651	2.1891
										2.4994		4.4683		3.5091	9.4721	4.7588	2.6485
										3.1228		5.9588		2.9879	7.7411	2.5988	2.4497
										2.6194		5.1188		2.5576	9.0554	3.3479	3.4097
										2.7188		3.9685		2.6485	5.0656	4.9285	2.6194
										2.4994		3.4182		2.04	5.2211	4.3491	3.5588
										2.7479		3.8691		3.6085	3.8485	4.1091	9.5374
										3.1491		5.4874		2.0194	5.4405	3.5794	3.2982
										2.2594		4.5479		4.3491	3.3763	4.6877	3.4097
										3.9188		3.4594		3.6788	3.5674	2.6058	2.0691
										3.4417		5.8594		5.0691	2.0954	13.0232	3.5588
										2.2594		3.9891		2.5988	2.7685	15.3056	6.8563
										6.9863		11.3417		3.9685	3.2223	5.5079	3.7782
										2.716		4.746		3.4182	3.7782	3.3188	2.2388
										2.16		2.0194		4.44	7.2994	3.5588	2.6691
										2.0897		3.7079		3.7988	3	4.4279	5.6982
										2.2097		12.8811		2.5988	2.716	2.3297	5.5782
										2.2566		7.5626		2.2594	4.0097	3	2.7685
										2.16		10.4776		4.9285	4.036	3.3685	5.3382
										3.1463		4.7545		4.2582	2.0663	2.8857	5.1188
										5.2594		6.0085		3.8194	2.596	2.4994	3.5091
										4.5863		6.1157		3.36	2.28	2.0691	3.5588
										4.2554		3.0085		7.0679	2.0897	4.0885	4.2582
										3.4828		2.4994		4.3234	5.3091	18.5296	6.3685
										2.716		4.5479		2.6897	3.72	6.2471	4.9988
										4.0097		5.9936		2.6691	2.9063	6.1868	9.4765
										2.04		5.4085		6.1868	3.7697	4.3399	4.0679
										4.5628		2.04		2.3297	3.316	2.8097	5.9588
										2.8594		3.24		3.0788	3.0497	2.5285	2.5988
										2.8623		2.2388		2.3588	5.0457	2.2097	4.1588
										3.6497		6.4111		7.9768	2.4788	3.6348	3.2691
										3.1463		5.1479		6.5176	3.8897	3.9657	2.1891
										2.2097		9.2279		3.5091	4.3463	9.7747	2.3588
										3.676		4.5188		5.2971	3	2.9588	3.3891
										3.0028		3.4594		2.16	2.9297	5.0485	4.8582
										2.1366		5.0982		3.1266	6.4388	7.0955	3.4182
										3.0263		4.1588		2.0194	4.5891	3.3771	3.6291
										3.6263		4.3988		2.28	5.2857	2.9588	8.0074
										3.7463		6.7782		7.1965	5.4291	2.64	13.2036
										5.3091		2.7891		4.4279	3.4828	2.6954	3.9188
										3.2166		6.4062		6.2571	3.2897	2.7394	3.4594
										4.5863		5.8182		5.9588	2.3063	2.3588	2.4497
										4.636		3.1988		2.28	2.4994	2.6897	3.9976
										2.9588		5.826		3.0057	2.3297	2.8594	3.7079
										2.0897		2.0897		6.0291	6.1257	2.0485	2.8388
										2.9297		4.3576		5.6279	3.0994	6.1371	5.9674
										2.9531		6.5233		5.8086	2.7366	3.0788	7.0268
										2.2097		2.8885		2.9851	2.4497	2.1394	6.3891
										2.8097		4.7354		3.48	3.8428	5.3879	6.3976
										2.9766		5.1188		4.2788	2.7863	2.2679	3.8485
										3.1228		2.2594		2.4	3.6966	3.0291	3.6497
										3.8925		3.7782		4.7588	2.1628	2.1614	3.4885
										2.04		3.4388		2.64	5.7863	4.3491	4.9782
										3.0966		2.3354		3.0291	4.9023	2.8388	5.5704
										3.4623		2.8388		2.8388	6.4594	2.946	11.0193
										2.88		2.7891		4.2788	2.432	4.9491	7.6353
										6.0085		2.7472		5.1891	4.6182	2.3091	4.9371
										2.9297		10.9768		4.2497	4.2057	2.5347	2.4582
										5.116		6.4474		5.9091	4.9228	6.7271	4.4194
										5.8182		5.3176		5.1274	5.7863	3.5588	7.2376
										3.9394		4.3371		3.7277	3.9394	5.7962	3.9479
										5.476		4.1588		3.1782	3.1491	3.3685	2.8885
										2.3531		5.6542		2.9297	2.2566	2.4	2.0897
										4.8788		6.3068		4.3576	2.1188	3.8705	5.1052
										3.9891		3.7988		3.6291	2.8594	3.0057	5.6571
										2.28		2.88		2.2388	3.0057	2.8672	3.0085
										5.0485		2.6194		2.1891	4.4194	4.5294	2.7976
										3.6		2.4497		3.9891	3.48	5.9382	4.3868
										7.2291		2.4788		2.6194	2.16	3.7491	12.69
										3.7697		4.0857		2.7685	5.3325	3.0291	6.0582
										2.2594		5.9674		2.2594	2.716	3.2074	4.6239
										2.1628		2.8523		2.3297	6.5063	5.4376	3.7774
										3.6525		3.0994		3.1576	3.1725	2.9588	3.9068
										3.5354		4.0097		2.4497	2.6166	5.1891	6.9479
										2.1366		3.5382		3.1285	5.0457	4.5685	4.2927
										4.1588		4.4279		2.0485	3.3657	2.6691	3.4046
										4.7325		3.7569		3.0994	2.0166	4.9988	2.7188
										4.6651		3.3685		2.4994	2.8594	6.7576	2.16
										2.76		3.0788		2.5491	5.6776	5.4788	2.7969
										8.0223		4.1794		3.36	2.4263	10.9839	4.7091
										4.876		5.3176		2.6982	2.356	11.25	2.5697
										3.1228		3.8982		2.6982	2.0194	6.1945	3.2279
										2.5697		3.0497		5.2885	2.8828	3.6582	2.4085
										2.0691		3.186		2.0691	6.1257	3.6994	4.5685
										2.6428		3.6497		57.9858	2.28	3.0085	3.0085
										4.9931		3.5588		55.4941	3.316	5.6365	4.6885
										2.9354		5.1274		16.8179	2.0897	5.7549	3.4885
										5.0428		2.7891		10.2446	2.7131	9.3856	3.4885
										3.5063		4.8994		20.6443	4.6828	6.546	3.3188
										2.9297		2.2388		21.3366	4.68	2.0194	4.1091
										2.6897		3.7697		10.3456	2.0194	2.992	3.274
										2.8331		3.1988		6.328	3.36	3.5794	3.3891
										2.8331		2.3794		3.7086	2.7394	6.3976	3.2485
										3.8897		4.4279		19.7146	2.2097	12.0753	2.4291
										3.436		5.0691		10.9448	2.3063	20.2021	2.6485
										7.4954		4.2077		6.2897	3.1697	7.0188	2.4497
										3.0263		8.0074		7.2519	2.64	16.871	4.2291
										2.1366		6.1079		2.2182	2.8125	7.1674	3.8776
										5.3325		4.3079		3.7072	2.3091	3.4885	2.5697
										3.392		3.2982		6.1234	2.3297	2.1891	5.3091
										2.6897		3.5794		3.2279	2.5725	2.1891	4.2376
										2.1628		2.9879		7.5976	3.0291	2.5491	9.6199
										3.5794		7.3327		13.9413	4.1354	2.3382	2.6279
										3.48		2.3588		4.9654	4.112	2.7677	6.5382
										4.2		6.1576		8.9339	2.9063	9.888	4.1091
										3.0497		3.5148		25.3534	3.5325	20.1399	2.3879
										3.1228		4.8959		4.4982	2.9297	18.5976	5.8182
										2.04		4.4982		5.1068	2.3297	8.3571	3.5794
										2.596		3.4388		3.4182	4.5685	9.6042	8.5371
										2.7891		3.5588		3.0085	2.3325	2.5576	2.6691
										3.0731		3.9685		32.9923	4.2291	2.1685	3.1782
										4.1091		3.6062		16.6691	3.5588	2.88	3.0291
										3.5794		2.8672		11.3791	3.8897	2.4582	7.1674
										3.8982		5.346		9.0446	3.7285	2.4376	3.9394
										7.7588		3.3891		15.5158	3.1491	2.0691	3.1697
										4.3463		4.8376		5.0074	2.6485	4.8348	2.6485
										3.7697		2.8097		3.4097	3.1491	3.1576	5.4438
										2.2097		3.0291		7.3576	4.1382	2.3297	3.3891
										2.6428		4.7091		2.8097	3.4885	3.2194	3.8272
										2.16		2.6691		5.6279	16.1936	2.64	2.2594
										4.0388		2.9091		5.5285	6.076	6.5674	16.2668
										4.0857		3.4672		5.9751	7.8696	12.4955	2.4291
										7.112		3.0788		3.198	4.0083	2.6457	5.2594
										2.9823		3.5297		4.1382	3.0028	5.9027	6.2074
										4.2114		2.6194		5.0648	3.1228	8.1685	2.2097
										2.2331		3.9408		5.7351	3.0731	8.4	2.5697
										3.6966		2.9794		2.2594	3.0994	9.8811	4.5394
										4.8		3.0994		3.4543	2.7948	5.1565	3.7491
										2.5725		2.2594		5.6691	6.676	9.4765	10.902
										2.4		4.6182		4.5949	4.1794	5.0074	6.5666
										2.3297		3.7491		2.4788	6.6142	3.8691	7.2317
										2.28		4.0097		6.9755	3.7228	4.2497	4.5763
										2.356		2.88		6.3202	8.9645	3.96	2.8885
										2.9531		3.3479		2.7335	5.5285	3.0291	2.1891
										4.4166		7.9951		3.4885	4.1148	4.0097	2.8594
										2.3823		2.5782		9.2927	7.516	3.0497	2.7685
										2.28		4.3491		6.1093	5.6528	2.5491	4.6594
										7.1674		4.1091		9.2538	4.08	4.3491	2.9794
										5.1685		3.7697		27.5868	3.8428	2.76	5.5285
										4.1588		3.7072		7.7926	3.6788	2.9176	9.2244
										2.7628		4.2788		6.8785	4.3754	3.6085	3.1782
										2.8566		4.6182		4.1817	2.3325	4.7588	2.8182
										4.5131		2.8097		2.3382	7.3782	8.1188	4.1083
										4.5863		5.7188		5.2388	5.1188	2.3091	7.1468
										2.28		3.7782		5.5345	10.1524	3.6788	12.0171
										2.2097		4.5394		4.5685	4.8788	10.5479	2.0897
										3.556		4.5976		2.3297	3.7463	5.3297	2.1394
										3.5063		2.8182		5.2182	10.5103	6.1079	5.3743
										3.48		2.2594		3.22	3.5588	5.8239	4.7879
										2.3063		2.4		6.5794	4.0623	5.0982	2.0485
										4.5628		7.4656		3.1285	6.7108	6.4559	6.2194
										2.836		5.2182		2.9794	2.9766	6.5468	2.5277
										2.16		4.3505		3.1697	3.5879	5.6272	5.7565
										2.5931		3.2982		3.2691	3.5382	4.516	10.3576
										2.7891		3.3266		4.8994	5.76	5.6485	4.5976
										2.28		3.3188		5.1685	3.6291	9.9521	5.5491
										2.52		3.7491		6.2365	3.9891	4.5557	9.7988
										3.2428		3.6994		4.4776	4.4166	2.6194	4.0594
										2.4994		3.0291		2.9382	2.0897	4.0885	8.0159
										2.6194		3.5091		2.6485	2.1891	3.5176	8.0974
										2.8097		2.0194		3.0497	2.2097	2.04	2.3297
										2.476		2.1394		4.2788	3.5588	2.1394	9.0171
										2.3794		2.5697		2.0272	2.52	4.2582	4.5891
										3.2074		3.0994		5.4874	3.6	2.2885	3.9891
										4.3463		3.0291		6.0134	3.6994	3.7988	5.2474
										2.7394		4.9697		2.5491	2.04	3.1285	6.6376
										3.5531		6.3685		11.165	3.5794	12.6256	11.3402
										2.2331		3.3891		13.2959	3.5091	6.5751	6.9565
										4.516		3.1491		4.6182	5.2182	3.6874	2.9297
										2.1394		2.4497		3.6788	5.7423	2.1969	6.3891
										2.5725		2.2594		2.0194	3.5879	2.5988	6.0291
										2.0194		3.1988		9.2306	4.4457	9.0811	5.596
										2.2828		2.1188		3.7491	2.598	2.1891	7.6445
										5.9851		4.3277		4.9988	6.3771	3.6788	3.3685
										7.996		3.2194		5.0563	8.6542	3.0582	3.2691
										7.8291		3.1491		2.1685	5.3325	5.4639	5.7394
										5.0457		2.9091		3.2954	5.2445	7.2341	6.3685
										4.0594		2.7266		5.8765	5.0457	2.8097	5.7479
										7.276		4.7879		2.0691	6.5588	2.6194	4.5394
										2.9766		2.2594		2.2097	4.8497	3.4885	7.0885
										5.7479		4.6182		6.6845	6.3699	2.0194	2.6194
										3.9628		6.5254		4.9079	3.5091	4.2845	4.4045
										2.8857		8.1969		4.8874	4.6388	2.9879	10.4485
										8.5079		8.6563		5.3176	3.6057	3.5091	5.9872
										2.3297		6.1839		2.4497	3.3423	5.1565	4.6154
										2.3063		6.3472		5.1188	6.4971	2.6279	5.9382
										2.6428		6.485		4.1794	4.952	2.5697	2.3794
												3.9188		2.0691	5.2182	3.1988	3.5794
												3.1988		2.7891	5.2885	3.0582	2.88
												5.6897		2.64	5.0194	2.1891	2.04
												9.2776		3.7988	5.3148	5.7068	3.7342
												2.5988		2.3297	3.2223	3.2982	2.0349
												2.7188		3.5588	2.3588	2.6691	3.7285
												7.1254		3.0085	2.8154	3.9891	2.0555
												5.3382		2.2594	3.2194	2.9297	2.6897
												4.6885		2.9723	2.9794	4.3285	2.0691
												2.5697		3.4182	3.3891	6.1355	5.9374
												3.8485		2.0691	5.7451	4.9774	3.3685
												6.6171		2.8097	3.8223	3.6085	2.6982
												4.44		2.9091	4.9491	2.1394	2.4283
												8.7771		3.2897	2.4028	3.8897	9.751
												4.0388		3.9685	5.0982	2.7266	2.9794
												6.8571		2.0485	3.8954	2.04	2.4994
												4.944		5.2679	5.8174	2.04	2.52
												6.5468		2.4057	3.5091	3.8776	2.3091
												6.0745		2.16	5.3382	2.5697	5.6308
												3.72		2.16	2.0194	2.5988	3.0788
												3.0874		2.8097	2.8594	4.3079	3.7285
												3.4885		2.358	2.7394	6.0788	2.2097
												3.0994		2.3794	2.5228	4.3782	3.9394
												3.4097		2.9091	2.6194	2.838	2.6897
												2.4788		5.946	5.8885	3.9472	2.8388
												6.5176		4.6679	2.7657	6.9642	3.2897
												6.8769		10.0224	3.3479	3.0497	2.4497
												5.2466		3.4388	2.716	2.4085	4.4194
												6.3302		4.6388	2.5285	2.1685	3.2691
												7.6698		2.5697	8.0365	8.106	3.1697
												6.3351		2.3588	2.9297	3.9188	2.4291
												9.373		4.7879	6.8074	4.3719	3.24
												4.9548		2.28	6.0874	2.64	3.0497
												2.9794		14.3389	3.4594	3.7157	2.16
												3.1774		68.3558	3.2897	3.2691	3.4182
												2.7394		3.5794	5.3382	3.6574	2.5988
												2.4291		14.8219	6.6171	2.7685	2.5697
												3.4182		18.9154	3.3479	2.9794	2.9794
												2.5988		17.7086	4.2582	4.2085	3.3394
												3.96		17.5453	4.1297	4.0885	3.7285
												3.7491		12.4352	5.8474	5.5371	7.0749
												4.5685		10.7098	3.0497	10.2794	4.8085
												2.2097		9.7087	4.2283	6.0291	2.8097
												3.6582		21.2592	2.9091	5.9751	2.7394
												2.2594		21.4167	6.1165	2.2097	7.7708
												3.796		24.464	5.6854	3.9188	2.4788
												3.7491		2.8672	5.5363	2.9297	7.6217
												2.4497		10.5785	5.0279	3.1988	3.8776
												2.7891		3.3891	3.8485	3.1697	3.3685
												3.6788		3.8058	9.0718	4.3782	2.4994
												5.6477		5.5929	2.5988	6.6588	2.64
												5.7039		2.4788	7.1828	2.8111	7.5763
												2.8097		6.0317	2.6691	3.0788	2.28
												2.9297		8.0991	2.7188	2.6897	3.3976
												3.5588		2.4943	4.7794	24.2359	3.4672
												4.0097		2.1976	3.6874	5.04	3.0582
												3.0994		4.704	3.1285	15.1	2.8679
												2.0194		8.1479	3.4097	3.5382	3.1285
												3.7782		8.4668	3.84	7.2788	9.408
												2.8388		5.2971	3.0291	2.9382	4.3165
												2.7976		15.6453	4.0388	5.0236	2.6982
												2.5697		12.509	4.6388	3.9394	2.4582
												3.3891		12.0788	2.3879	2.478	3.6788
												4.2085		10.3491	2.7685	2.0748	2.9091
												2.9091		13.1312	4.0594	2.6982	2.8388
												3.8194		15.8527	3.4814	2.4085	7.2171
												4.0651		17.17	5.7771	2.6485	5.0442
												3.5091		6.8491	4.5068	6.984	5.9091
												5.9176		15.2123	4.8788	7.8959	3.4388
												4.7588		5.3091	7.5153	4.5612	2.0194
												2.28		5.3262	4.5479	10.8936	2.1891
												3.0085		7.3953	4.0749	20.5248	2.4291
												2.1394		17.7362	2.4788	20.4453	2.3794
												2.9794		3.2982	3.5091	2.6982	8.0074
												2.1394		5.1771	2.52	8.9965	2.8097
												4.56		4.3988	3.5169	6.5336	2.4717
												3.0788		9.2074	2.2885	3.6582	2.4994
												2.3588		9.3004	3.8897	4.8582	6.7234
												2.28		9.4644	6.3145	15.9182	4.1091
												5.2182		3.2982	3.5794	14.947	2.6194
												4.2788		21.039	3.7988	22.6716	4.4074
												5.2885		20.4067	2.6194	13.5001	2.4497
												4.8085		14.2749	3.0994	17.1815	2.1394
												4.0388		12.1918	2.3297	2.52	2.1394
												3		9.9856	2.2097	8.8252	2.16
												4.7879		11.4782	3.3976	13.9814	2.7394
												2.6982		2.7685	3.8776	2.8955	5.5646
												2.4994		4.5976	2.1891	6.8862	3.2194
												2.3382		2.4652	2.52	8.328	3.2982
												3.1697		3.4551	2.04	6.3933	10.5188
												3.1079		2.64	2.28	9.6675	4.8085
												2.6982		6.0085	3.2485	4.0672	7.085
												3.0994		4.2	2.3794	6.4765	3.0085
												3.12		16.3209	3.5091	4.4485	2.2885
												4.2085		13.2357	9.2776	3.9472	3.9188
												2.0897		5.7588	8.0656	3.6291	3.0085
												2.0897		5.4874	6.6874	9.2244	2.5988
												4.3491		7.7246	3.3891	2.4	2.7188
												3.6994		3.3188	4.9868	4.9988	2.7677
												2.2388		9.7932	8.5832	6.3634	4.1297
												2.4497		6.1868	4.9697	9.7009	3.5091
												2.76		4.16	6.2571	8.0741	3.6874
												2.3297		2.4291	2.1394	7.1794	3.8365
												2.6691		9.3644	3.0291	9.9181	2.7188
												2.4788		26.5787	5.2885	9.5027	3.2776
												2.8388		8.8683	3.6291	14.831	2.0691
												2.4497		27.2256	5.1685	11.7181	3.9274
												3.7371		5.5696	11.6159	9.1363	2.0974
												2.4497		6.9086	3.1491	11.507	2.6897
												3.6994		4.6019	3.0788	10.2333	3.4885
												3.6085		4.2462	3.0085	4.7382	3.7491
												2.0485		4.318	2.5491	3.8982	4.5188
												7.1468		3.8717	2.8594	3.4594	3.4097
												3.2194		2.5149	3.0582	7.1708	3.5091
												2.3091		9.0696	5.0074	3.36	5.5157
												2.6691		9.1561	3.1491	8.706	3
												3.1697		3.9685	4.5068	19.1031	2.1891
												3.0582		24.4044	3.8776	9.5195	3.316
												3.4885		18.093	6.2074	8.6314	2.7685
												2.4994		10.4974	2.2594	4.9774	4.9108
												2.5988		17.1377	3.9685	4.8085	2.6982
												2.4497		5.2273	3.8982	5.2628	5.3382
												4.1176		15.4198	3.2982	4.4683	4.3561
												3.4097		5.459	2.16	3.5382	5.2182
												2.4497		10.0112	4.4279	2.28	3.0994
												4.8788		4.6466	5.9879	2.6341	3.2485
												2.6194		2.9959	3.5588	8.9692	4.4982
												2.5697		3.3323	4.6182	7.6866	3.4594
												3.5091		9.3884	2.0194	10.1664	4.3576
												3.3891		4.3023	3.6376	9.7242	4.9371
												3.0497		5.9091	2.1891	2.4	5.1274
												3.2194		5.0485	4.0885	4.8874	3.4388
												2.7394		11.4419	2.8388	2.9091	5.8182
												3.1491		4.6594	3.7782	5.7033	3.2272
												2.4291		4.9228	2.9091	3.0994	3.0582
												2.7394		6.4125	3.2897	4.3929	2.7891
												2.0897		2.04	2.04	3.9394	2.4788
												3.0994		5.8594	4.7297	14.2154	2.5277
												3.0994		2.9063	3.48	2.1394	5.1685
												3.5794		2.8125	4.6388	2.16	3.4097
												4.5394		4.2994	3.0291	10.5359	2.6279
												3.4331		4.6594	2.6897	3.7782	2.0571
												2.4817		2.716	3.3685	5.8182	2.5285
												3.5063		2.64	4.0474	4.2283	4.0594
												5.4497		7.0914	2.5491	2.8885	4.9782
												6.0291		9.9799	2.5988	10.5195	3.7868
												5.9354		6.0994	2.8594	3.4154	3.1491
												2.9297		10.1922	3.5091	3.5091	3.5083
												9.0171		8.8474	2.7394	4.1872	2.3794
												3.0497		4.7794	10.1674	2.5491	2.16
												2.4966		7.8788	2.3794	2.7891	4.1091
												3.3863		4.5891	6.3891	2.3063	2.9297
												5.5988		2.6897	3.6497	5.2182	3.0085
												3.2251		4.4428	2.1394	2.8594	3.7697
												2.3794		6.5091	2.9297	5.0151	2.2594
												4.9725		4.2582	3.2457	4.1851	4.0097
												2.3297		5.4582	3.2485	3.1697	2.8388
												2.4966		4.2994	3.6845	2.4994	4.5685
												9.1953		2.0166	5.0074	2.8097	4.0182
												6.0511		2.2828	3.3266	5.4291	4.0594
												6.7576		4.756	5.7614	2.5491	3.1782
												6.8954		2.7685	3.7576	3.7257	4.4571
												5.4085		3.3188	2.5988	5.5285	3.6582
												4.56		3.4828	4.0054	2.8594	4.3754
												2.7891		3.7754	3.36	2.3091	2.4291
												3.1988		5.6982	2.6194	2.8594	3.2194
												4.8994		3.7285	3.0788	4.7794	2.3297
												7.2085		2.7366	4.3491	2.4085	3.9394
												4.4223		3.1491	2.9091	2.6457	2.9297
												3.2974		3.0525	3.4885	2.8679	3.1285
												4.1325		4.6623	3.2691	3.6454	2.52
												4.516		5.4994	2.4085	2.2388	2.76
												5.7394		4.2668	2.16	3.8974	4.5976
												3.436		4.0828	3.1285	2.8679	3
												2.8097		7.1879	2.3794	3.7491	3.3891
												3.4828		3.8485	2.4788	3.4445	2.2097
												2.596		7.7851	2.5697	3.0788	2.9091
												3.6497		6.1228	2.4994	3.0582	4.0885
												3.36		2.4497	3.8066	3.0574	5.8182
												5.5782		3.5063	3.5588	3.2414	5.2698
												2.7188		3.0731	3.1285	4.3754	2.6691
												3.0788		4.1297	3.7285	6.7611	3.7697
												3.5531		3.916	3.0994	15.3419	3.8485
												2.4497		2.6897	2.3297	5.6265	3.1491
												3.1782		2.28	2.0194	3.2485	3.0994
												3.24		2.52	4.3654	2.9751	4.6466
												2.7394		6.0263	3.1988	3.9383	2.6194
												2.5491		7.8525	3.6291	4.68	3.5588
												3.6497		3.7697	43.4733	2.4788	2.2594
												4.1872		4.2	10.8369	6.9704	4.2085
												2.836		3.9394	8.0862	4.3517	2.4994
												8.4497		3.0497	3.2982	2.0357	2.3091
												5.1188		4.6594	4.9697	7.1851	3.6788
												5.5023		7.3988	5.7685	4.7879	2.2594
												4.0125		3.9188	5.3169	4.4017	2.7891
												8.0571		3.4828	4.6679	2.2331	2.7891
												7.2142		6.0817	6.0815	2.6663	2.5079
												5.2623		2.5725	3.6497	3.1697	2.5988
												3.6788		2.5697	2.04	3.676	2.04
												2.0897		4.4457	2.4582	3.3863	4.2085
												9.409		4.0623	2.1188	2.0897	2.8885
												4.1766		4.1297	5.4085	3	7.2639
												13.9418		4.4691	3.9394	3.8457	2.2097
												4.0594		2.2331	2.0691	3.8982	2.5697
												4.4925		3.1697	2.3794	2.8566	5.4788
												2.8857		2.64	2.5491	2.3091	3.3188
												2.04		4.4485	2.4085	4.6566	4.3782
												4.8085		4.9697	2.4	5.6223	3.6788
												12.4438		2.7423	2.0897	3.2691	10.3079
												5.4291		4.5863	2.0691	4.1794	14.0534
												5.6805		3.5325	2.3091	3.36	10.0053
												6.8776		4.1176	2.2594	4.2525	2.6485
												9.6879		3.196	2.8828	2.7863	3.0291
												19.2958		9.9451	2.0194	3.5354	4.0388
												3.5354		6.9394	2.0897	2.2097	5.0485
												9.6085		5.0663	2.16	4.8028	6.6462
												6.632		7.2263	9.0874	3.4857	6.563
												5.8182		4.0331	4.9491	4.8085	4.7666
												4.4194		4.4982	9.6341	2.1657	4.9747
												8.7976		3	2.6691	2.596	4.4838
												4.0623		5.4291	8.1479	3.72	3.0582
												5.6045		3.8428	4.9868	2.7188	2.7891
												5.1188		2.4291	5.1891	2.1131	2.5576
												3.2223		3.12	3.1697	3.2982	3.1285
												3.2194		2.6457	6.6788	3.2074	7.0474
												2.9588		6.5588	6.1576	3.436	4.1382
												5.3091		4.592	3.5091	9.4708	2.706
												5.6954		6.076	5.6279	10.413	4.8085
												2.8097		11.5371	2.3794	6.0788	5.2054
												3.1988		4.8057	2.0194	9.7222	5.3176
												3.5063		8.8857	2.8388	7.3079	6.1697
												3.796		10.5771	3.0376	4.9285	8.3673
												3.1697		8.2388	4.4485	7.0679	8.2984
												4.3725		5.1394	3.3188	3.436	3.7491
												2.1131		7.5976	4.2291	5.3617	2.6776
												2.7394		4.8554	3.0788	4.6914	3.7715
												2.7131		5.7366	2.5697	4.8085	2.7685
												2.7863		6.032	5.9588	10.1489	4.8085
												2.8125		3.392	2.6485	9.0987	3.6874
												5.8182		4.036	3.8485	3.392	6.0376
												3.0525		4.0388	2.6691	6.7079	4.6672
												4.4925		4.1091	2.5491	8.3176	3.624
												4.5628		5.716	2.5697	2.5725	2.9794
												2.0663		6.5354	2.6194	2.4028	4.9576
												3.9188		3.1285	2.5988	3.4154	4.4074
												2.8125		2.64	4.1091	6.3011	3.5024
												3.24		6.3657	3.9976	5.1217	2.6074
												4.8731		3.1931	4.6971	4.4251	39.0062
												7.0417		2.7891	6.1079	2.432	22.9109
												2.04		4.3931	7.7879	3.24	6.2159
												4.4251		5.2594	4.8874	3.1257	3.7491
												2.6166		6.2251	2.5988	9.7839	4.5335
												5.2154		6.0291	2.4291	4.2028	11.0661
												3.7931		5.2154	2.9794	2.5725	7.4648
												4.3285		7.0182	2.52	9.0085	5.1976
												4.5863		5.1771	2.28	2.4731	5.0571
												2.7863		6.2251	3.2897	11.7529	4.3072
												4.7354		3.8074	2.64	3.1491	3.3891
												7.0885		3.4828	3.9976	2.7451	4.7331
												4.832		5.7068	3.4097	6.5468	3.2135
												4.396		10.3051	3.5823	3.0994	5.1068
												5.0691		8.7302	11.5165	6.0817	4.1794
												3.316		3.3068	11.9965	3.3394	7.6871
												2.3794		11.3851	3.8691	6.1611	2.9297
												3.7079		3.9628	7.6679	10.5198	5.4866
												2.3297		4.1161	3.8982	10.2809	2.3091
												2.4731		3.6085	8.226	4.4776	2.8885
												3.2663		2.0563	5.5697	21.911	4.8887
												21.3665		2.3879	3.0497	4.1588	3.3479
												11.0826		3.8017	2.5491	14.9432	5.7472
												6.2982		5.8637	3.1697	4.3108	6.7662
												24.8246		7.2028	3.8485	3.0263	3.4971
												18.2153		3.84	2.0194	2.5257	3.5297
												3.9217		3.12	3.0291	5.52	3.8982
												2.16		2.2828	2.7188	9.6256	3.36
												2.6223		5.5988	2.4291	7.1091	5.0897
												3.436		2.0897	2.16	11.6627	2.4291
												3.9685		6.7725	3.7491	21.6302	4.4485
												4.1851		5.8125	3.6497	11.9553	9.2821
												3.2428		2.5931	3.6291	10.2235	3.4955
												5.5548		2.0166	5.3588	9.8748	2.6485
												5.1628		4.8291	3.9188	9.3153	3.3961
												5.2388		3.8663	3.6788	2.2623	3.438
												15.1769		3.0966	4.6182	3.2428	2.2182
												5.4845		2.0897	7.7674	5.5725	2.04
												5.552		7.8348	3.2194	7.38	2.0897
												14.0564		3.4331	4.0672	5.5605	3.0866
												9.0604		7.6388	2.4497	6.2457	3.0085
												5.8594		4.0388	3.5354	11.1948	3.1079
												5.1245		2.9091	6.3976	5.3823	2.3382
												5.5079		6.9565	5.3091	24.8939	2.0194
												3.632		8.9091	4.7794	4.0125	4.2582
												4.2554		3.7697	4.4691	2.52	9.0745
												5.4291		3.9366	2.5491	6.9685	10.6294
												3.8457		2.7891	6.1754	9.872	14.0794
												3.752		5.2125	3.4594	5.2388	3.6085
												2.7863		4.1794	9.2365	5.716	3.3685
												2.6691		4.0885	2.6897	3.8279	5.3759
												7.472		3.7725	2.2885	4.8291	10.9062
												3.3685		4.756	2.6194	2.3091	5.4462
												4.0331		4.0857	3.4594	2.4994	6.3394
												4.0828		6.7988	2.9297	3.0788	3.6582
												4.4691		5.9091	2.8097	2.8594	3.3274
												5.4291		5.9091	3.9976	3.6291	9.1987
												2.8594		4.2	2.88	5.5463	4.5626
												3.0497		5.8857	2.4291	4.3023	6.0668
												2.0897		2.3297	2.52	3.6994	2.8594
												3.0497		4.1794	5.1188	2.88	3.7988
												3.2194		5.0691	3.2691	3.4594	7.866
												3.1782		7.9314	8.4534	10.1176	10.6512
												2.4731		6.1079	2.8388	7.533	7.7545
												4.9257		3.7697	3.9394	2.3063	5.5576
												3.9472		4.2994	2.4582	2.5988	4.1161
												3.8074		2.16	4.4897	12.005	2.8388
												3.7285		4.0388	5.7565	9.5936	2.0691
												4.1091		7.9576	6.0745	2.4994	8.1719
												6.0554		5.2474	2.5782	2.2594	4.5685
												24.9575		4.8497	5.0776	3.1697	2.1394
												6.8279		3.12	2.4291	2.8857	5.8963
												3.3423		2.16	2.2885	4.4925	3.5169
												6.5148		7.1354	6.7988	3.6057	7.8248
												9.2514		8.6748	3.2485	2.7863	2.28
												9.9217		4.5628	2.8388	2.4028	3.2485
												32.5946		8.0982	4.4897	2.596	2.8388
												3.1697		5.4	5.6897	2.8857	2.8594
												5.2388		2.6194	2.6279	4.8582	2.8097
												2.5931		2.2594	10.0422	3.2663	3.1697
												3.2194		5.672	5.0279	4.0885	7.1176
												3.0994		5.8182	4.8874	2.7628	2.7188
												2.4966		3.6525	4.4074	4.4194	4.6594
												5.476		2.2828	3.48	4.036	2.6279
												2.6457		3.2663	6.1782	2.2828	2.52
												3.2897		7.4514	3.4594	2.4497	2.0897
												6.4417		6.6376	3.9976	3.5063	2.4788
												2.9766		3.2223	2.6691	3.7463	3.1988
												2.4497		2.2828	3.0483	6.4239	3.2074
												2.7366		3.2194	3.7285	2.1657	2.0485
												2.6194		9.632	2.5782	3.392	2.7976
												5.3354		7.2554	3.8776	2.4497	2.2594
												2.2097		7.1382	2.7188	15.4083	2.9382
												2.8566		4.2788	2.9091	2.3297	2.2594
												2.0166		4.6885	3.1988	5.4582	2.3091
												3.7782		3.6028	3.0788	2.28	7.8668
												2.4		4.2788	2.8971	2.1188	2.04
												3.5297		3.436	6.2485	12.2308	2.7685
												3.556		2.3297	3.2485	7.756	3.1697
												3.6497		2.7131	2.1188	4.7148	2.2097
												2.4		5.0663	2.5491	3.12	3.7697
												2.9297		4.1091	2.7891	2.7366	3.2691
												2.8331		4.6857	5.4085	3.0497	6.1782
												3.6994		4.8057	3.3188	5.2182	2.6691
												3.0263		4.2	3.8897	4.1354	2.88
												2.8594		3.9131	4.9285	2.28	2.1394
												2.9794		2.6428	3.9891	3.2954	3.7079
												4.7766		7.5266	3.5794	3.4828	2.3297
												4.9988		6.2663	3.5794	3.4566	2.4085
												4.1325		3.8223	3.8457	4.6828	2.1394
												5.1188		8.4348	2.4994	4.8028	2.1394
												2.8097		7.7965	4.2994	5.5023	2.0897
												2.716		4.3697	4.3782	3.9451	2.4994
												2.76		3.1697	4.1091	3	18.2923
												2.9531		3.0263	2.1891	2.64	13.8446
												5.9382		4.1382	2.8885	4.2057	12.4774
												3.2194		2.1394	2.5285	3.9451	15.3799
												3.4097		4.9023	2.5988	4.9491	7.6963
												2.52		5.2857	2.0897	2.9297	6.7491
												3.9657		11.1173	3.5794	3.6291	7.1091
												3.8457		4.653	2.9091	3.5588	10.775
												4.7091		5.0805	2.5697	2.3063	15.6955
												4.876		2.5988	2.6691	2.2331	15.0969
												4.5451		2.6663	2.7685	2.9325	9.8116
												2.8097		2.88	3.1988	3.12	6.624
												2.6428		7.8678	4.2291	3.9891	8.8914
												2.1131		8.0542	11.7237	3.5794	4.32
												3.0582		3.2897	10.4816	3.6497	5.5966
												3.7463		2.6691	16.4247	2.4966	3.6668
												2.596		6.4356	5.9794	2.6663	11.6049
												4.592		2.8679	4.1794	2.64	10.4718
												4.5657		12.3011	9.4927	3.6263	2.9872
												3.1576		4.7205	6.1945	3.8691	4.2291
												2.5725		6.6028	9.9771	2.4994	2.7274
												5.3297		4.4954	5.5576	2.7394	6.1774
												3.316		3.1931	6.7868	10.9782	6.8194
												2.52		3.4182	7.0971	3.8982	10.9028
												2.836		3.3131	2.6982	4.9136	4.0417
												2.0925		4.2994	3.6085	2.9297	4.6971
												2.3325		3.796	2.04	5.3439	4.4414
												4.0097		2.9794	3.7782	6.3188	9.8442
												3.992		3.5091	8.9751	4.3228	6.8244
												5.4668		2.236	3.9137	8.6187	2.4994
												3.0994		3.3628	6.3685	2.2331	4.7444
												3.6788		4.3008	13.0508	2.7891	5.5801
												3.1697		5.3063	5.0499	2.476	14.9909
												3.0994		3.4331	3.2485	2.52	7.5719
												5.9439		3.5091	3.8194	2.9879	11.1858
												7.3285		4.1588	3.5588	2.4263	4.0679
												4.4897		2.7131	3.8571	3.0994	5.0092
												2.5931		12.5645	4.3662	3.7782	3.2776
												2.1628		5.1188	4.1674	6.2045	7.6182
												4.3931		6.152	3.3188	6.8514	4.0543
												3.0994		3.1697	6.4971	2.3766	4.111
												3.3188		4.9697	16.1899	2.0194	3.7141
												2.3325		3.3948	5.2963	5.5491	5.6717
												6.0028		3.8428	4.2523	4.0154	5.4171
												2.7657		3.7491	7.2476	4.5976	3.8982
												2.3297		3.4594	5.2565	3.6085	6.8776
												5.4845		3.0731	5.6982	8.0308	9.7995
												2.5697		3.0731	6.9771	6.6525	3.1157
												5.2417		7.5714	5.1188	3.5794	5.7712
												3.1257		2.6194	3.2485	2.6897	11.0613
												4.2057		2.04	8.0656	3.3188	4.0594
												7.5217		2.7863	9.5056	3.0085	3.1576
												5.2211		3.5297	7.2171	5.3674	2.7479
												3.6497		3.9394	6.7285	5.4788	5.0442
												5.6748		3.992	4.3491	3.5879	2.88
												6.3891		4.0125	3.5794	4.9576	3.7491
												2.836		2.7891	5.2679	4.4166	3.1782
												5.2097		5.4348	9.8066	4.4223	10.8376
												3.076		4.5188	7.4365	3.5794	3.3891
												3.1988		7.3257	3.0788	3.1491	3.0291
												8.1423		4.9491	2.2594	3.3394	4.1794
												5.5023		8.8445	2.0194	3.7576	6.2074
												3.8428		7.1588	8.3056	4.9811	2.7891
												5.3617		7.8114	2.5285	3.7491	11.3312
												3.4566		3.6085	2.3091	4.7063	2.4369
												3.4828		3.6788	2.8097	6.1072	4.0871
												3.1491		2.52	3.8279	3.1023	3.9188
												2.8828		4.9371	5.5953	11.5101	3.0788
												2.64		2.9588	10.8256	19.9462	2.1394
												3.5823		5.3823	6.3685	7.2468	5.8806
												4.3754		6.4388	5.3588	8.6371	2.5697
												4.9491		2.5079	9.965	6.9025	3.1491
												6.9217		2.857	2.3297	9.1725	3.2897
												4.9754		3.579	12.5219	4.4514	2.2885
												7.4017		5.859	5.8636	5.2594	2.6485
												4.3988		4.013	2.5491	5.2651	9.8732
												2.64		7.934	10.3456	5.9297	10.3824
												3.2428		2.137	6.3188	4.4194	3.9188
												3.2428		4.838	4.584	5.4114	11.0538
												3.5766		11.411	6.8571	2.9851	3
												4.2994		5.406	3.8982	5.2828	5.3666
												2.5228		3.293	2.9382	6.1051	3.5176
												4.2		7.378	2.2594	3.2485	2.7479
												3.5823		3.588	3.0085	5.0457	2.4291
												4.3988		7.883	2.9091	4.1325	3.9685
												20.0883		6.778	3.4885	2.3823	2.7394
												52.1693		4.2	2.6691	2.6925	4.0955
												40.9675		5.534	4.8582	4.5366	2.9091
												49.9724		3.243	5.7479	4.7645	2.3091
												35.5874		4.057	2.1969	6.1023	3.0582
												25.4698		5.069	2.4291	11.2623
												21.1392		2.333	2.8182	11.9899
												38.715		2.04		4.4045
												22.7721		2.857		9.0788
												8.6982		2.596		6.1371
												7.5771		3.17		4.1354
												3.36		4.563		3.12
												8.3354		5.935		6.7342
												3.5588		5.365		3.7782
												2.2097		4.276		3.6554
												2.1628		2.4		4.7794
												2.9531		3.603		3.2457
												3.5766		6.395		5.5725
												3.1725		4.2		4.2171
												2.0663		3.679		4.866
												2.4525		4.086		3.5325
												3.2428		5.479		6.9003
												5.2594		3.123		8.3439
												2.5491		2.698		2.5491
												3.3628		2.956		6.7662
												2.1863		3.05		2.28
												2.8331		3.389		2.52
												3.5297		8.996		4.9371
												3.316		6.731		3.4182
												3.3131		7.302		5.1423
												4.0331		7.358		4.8171
												2.5697		4.897		2.5782
												3.3891		6.758		6.8811
												2.4263		4.039		5.7245
												2.4028		2.649		2.6514
												2.9297		2.716		3.4885
												2.28		3.05		2.1891
												4.1588		3.436		6.2017
												4.0623		6.447		5.4994
												2.8182		5.007		2.2857
												2.1394		3.369		5.1451
												2.3531		3.629		5.2971
												2.3588		8.0542		6.1023
												3.5297		6.3657		2.236
												3.8194		2.7863		3.9394
														5.6925		2.9091
														5.9027		3.556
														12.8365		6.9685
														8.2708		3.2194
														4.9868		3.4623
														3.9423		4.0097
														5.5491		4.8
														8.1976		3.1491
														4.6125		2.3091
														5.6748		3.6291
														5.0017		2.4994
														4.5976		3.0085
														3.3628		10.1794
														3.2194		7.6559
														4.6388		6.7662
														4.9023		3.4182
														2.8679		4.2142
														5.792		10.7816
														4.952		3.6028
														6.9479		3.2166
														4.1382		2.8388
														6.6817		5.2388
														2.9794		3.5766
														3.0028		4.2497
														3.0788		2.6897
														5.3794		7.8639
														6.7165		7.1382
														7.8609		6.7782
														3.0554		4.8114
														4.7262		4.3988
														5.6862		4.2994
														4.4457		6.7271
														3.7228		10.325
														6.6085		4.9228
														4.3605		4.0211
														6.8194		12.9827
														6.196		3.8017
														6.5617		7.8639
														4.3051		10.5771
														3.5617		12.1953
														2.2566		8.0776
														3.6057		11.0542
														6.4125		3.0731
														3.6334		3.6994
														5.2182		3.676
														3.6817		7.085
														3.9394		5.5023
														2.7628		4.5657
														3.0497		5.072
														3.1725		10.3285
														4.2788		3.7491
														3.2428		4.4691
														5.4085		5.9226
														2.1366		7.3924
														4.5685		7.1759
														5.5491		7.3136
														2.3325		7.0353
														5.6982		4.1879
														4.6679		5.1891
														4.4194		14.7391
														5.6194		6.6333
														6.6788		2.7657
														3.0731		2.116
														5.0074		5.7696
														4.036		6.272
														4.0594		4.1401
														3		2.956
														5.8182		6.6622
														4.4194		40.7282
														3.6291		17.9001
														2.598		16.6985
														2.9794		17.552
														3.5091		12.7513
														5.3203		5.6166
														7.6919		6.3976
														2.6691		3.7605
														4.9725		4.5245
														5.5314		2.672
														2.28		3.0497
														2.28		6.4388
														4.2057		4.9108
														4.876		5.0862
														2.16		3.4388
														2.4966		7.0268
														2.4497		4.3257
														4.0182		3.0525
														3.6554		4.4705
														2.7628		16.4798
														2.4731		5.4057
														3.2428		7.6388
														4.4428		8.3439
														3.076		6.8691
														3.9131		10.4826
														2.7366		5.5868
														2.6691		12.6632
														3.3891		3.3657
														5.5725		10.2993
														4.876		8.3908
														3.9891		7.9811
														3.0057		7.2454
														3.796		5.4525
														3.0994		9.9188
														2.4497		5.1423
														3.4594		10.4115
														2.6194		4.6828
														3.8194		5.6982
														5.1891		4.5833
														2.9297		15.7719
														3.0291		7.5423
														2.9531		14.5355
														3.12		12.6728
														2.28		10.7381
														3.6582		6.8571
																12.3607
																5.5754
																9.9484
																15.1676
																9.4474
																4.2263
																3.4131
																3.4594
																8.9367
																18.2037
																16.7648
																7.0922
																2.3297
																2.116
																12.125
