# Supplementary material for: Slik sculpts the plasma membrane into cytonemes to control cell-cell communication
Source: EMBO J. 2025 Mar 6;44(8):2186–210. doi: 10.1038/s44318-025-00401-8 (PMC12000455; doi:10.1038/s44318-025-00401-8)
Supplement: Supplementary file 10 — Source data Fig. 6 [file 44318_2025_401_MOESM10_ESM.zip › Fig6/Fig6B_quantif.xlsx]

## Sheet: Feuil1
	Luciferase fold change over GFP+HH
	GFP +HH	GFP +HH dsCka	Slik+ HH	Slik+ HH dsCka
	0.916059	0.641784	1.94123	0.505482
	0.994253	0.715566	1.72544	0.531828
	1.00917	0.517618	1.98049	0.491213
	1.08051	0.49613	2.0114
	0.969363	0.282859	1.11502	0.415229
	1.01989	0.262398	1.19724	0.425505
	1.00636	0.293485	1.19187	0.415285
	1.00439	0.291749	1.24245
	0.917097	0.460326	1.58659	0.635238
	0.969945	0.463549	1.88368	0.634608
	1.09653	0.399936	1.81127	0.586487
	1.01643	0.393208	1.85262	0.568803
