# Supplementary material for: Slik sculpts the plasma membrane into cytonemes to control cell-cell communication
Source: EMBO J. 2025 Mar 6;44(8):2186–210. doi: 10.1038/s44318-025-00401-8 (PMC12000455; doi:10.1038/s44318-025-00401-8)
Supplement: Supplementary file 10 — Source data Fig. 6 [file 44318_2025_401_MOESM10_ESM.zip › Fig6/Fig6F_Quantif.xlsx]

## Sheet: Figure6_Proliferation_CKA
PtcG4 Luc_RNAi	PtcG4 CKA_RNAi	Ptcg4 epSlik Luc_RNAi	Ptcg4 epSlik CKA_RNAi
19	34	101	21
18	11	75	25
15	11	73	22
30	15	67	19
41	24	76	19
22	16	84	41
19	20	87	24
27	27	88	16
25	31	120	33
32	25	114	27
35	27		12
26	31		13
27			39
28			39
25			24
35			40
22			24
19			32
24			27
12
Normalization Factor =	*average=($A$2:$A$21)	25.05
PtcG4 Luc_RNAi	PtcG4 CKA_RNAi	Ptcg4 epSlik Luc_RNAi	Ptcg4 epSlik CKA_RNAi
75.8483	135.729	403.194	83.8323
71.8563	43.9122	299.401	99.8004
59.8802	43.9122	291.417	87.8244
119.76	59.8802	267.465	75.8483
163.673	95.8084	303.393	75.8483
87.8244	63.8723	335.329	163.673
75.8483	79.8403	347.305	95.8084
107.784	107.784	351.297	63.8723
99.8004	123.752	479.042	131.737
127.745	99.8004	455.09	107.784
139.721	107.784		47.9042
103.792	123.752		51.8962
107.784			155.689
111.776			155.689
99.8004			95.8084
139.721			159.681
87.8244			95.8084
75.8483			127.745
95.8084			107.784
47.9042
