# Supplementary material for: Slik sculpts the plasma membrane into cytonemes to control cell-cell communication
Source: EMBO J. 2025 Mar 6;44(8):2186–210. doi: 10.1038/s44318-025-00401-8 (PMC12000455; doi:10.1038/s44318-025-00401-8)
Supplement: Supplementary file 10 — Source data Fig. 6 [file 44318_2025_401_MOESM10_ESM.zip › Fig6/Fig6G_Quantif.xlsx]

## Sheet: Figure6_Proliferation_Strip
PtcG4 Luc_RNAi	PtcG4 Strip_RNAi	PtcG4 epSlik Luc_RNAi	PtcG4 epSlik Strip_RNAi
29	13	66	46
35	32	68	54
22	25	75	55
18	32	66	75
31	14	58	58
28	32	40	55
24	23	85	43
23	12	69	43
24	29	55	41
23	21	98	53
	25	39	32
	31	77	32
	33	50	40
	33	72	32
	30	66	36
	24	84	46
	25	83	20
	20	117	31
	27	62	27
	28		32
			18
Normalization Factor =	*average=($A$2:$A$11)	25.7
PtcG4 Luc_RNAi	PtcG4 Strip_RNAi	PtcG4 epSlik Luc_RNAi	PtcG4 epSlik Strip_RNAi
112.84	50.5837	256.809	178.988
136.187	124.514	264.591	210.117
85.6031	97.2763	291.829	214.008
70.0389	124.514	256.809	291.829
120.623	54.4747	225.681	225.681
108.949	124.514	155.642	214.008
93.3852	89.4942	330.739	167.315
89.4942	46.6926	268.482	167.315
93.3852	112.84	214.008	159.533
89.4942	81.7121	381.323	206.226
0	97.2763	151.751	124.514
0	120.623	299.611	124.514
0	128.405	194.553	155.642
0	128.405	280.156	124.514
0	116.732	256.809	140.078
0	93.3852	326.848	178.988
0	97.2763	322.957	77.821
0	77.821	455.253	120.623
0	105.058	241.245	105.058
0	108.949	0	124.514
0	0	0	70.0389
0	0	0	0
