# Supplementary material for: Slik sculpts the plasma membrane into cytonemes to control cell-cell communication
Source: EMBO J. 2025 Mar 6;44(8):2186–210. doi: 10.1038/s44318-025-00401-8 (PMC12000455; doi:10.1038/s44318-025-00401-8)
Supplement: Supplementary file 11 — EV Figure Source Data [file 44318_2025_401_MOESM11_ESM.zip › FigEV3/FigEV3_quantif.xlsx]

## Sheet: Feuil1
	Luciferase fold change over GFP+HH
	S1 (values of GFP+HH from Fig6B)
	GFP +HH	Slik + HH	Slik-CCD + HH
	0.916059	1.94123	3.10654
	0.994253	1.72544	3.22849
	1.00917	1.98049	3.36162
	1.08051	2.0114	3.24181
	0.969363	1.11502	1.25841
	1.01989	1.19724	1.26839
	1.00636	1.19187	1.26069
	1.00439	1.24245	1.18997
	0.917097	1.58659	1.92762
	0.969945	1.88368	2.27147
	1.09653	1.81127	2.04051
	1.01643	1.85262	2.08138
